# Supplementary material for: Aquaporins influence seed dormancy and germination in response to stress
Source: Plant Cell Environ. 2019 May 9;42(8):2325–39. doi: 10.1111/pce.13561 (PMC6767449; doi:10.1111/pce.13561)
Supplement: Supplementary file 5 — Data S2. Identities of genes co‐expressed with the TIP3 isoforms and TIP4;1 in the endosperm and radicle [file PCE-42-2325-s005.xlsx]

## Sheet: Endosperm TIP3;1 connections
Classification of genes co-expressed with TIP3;1 isoforms in the endosperm of germinating Arabidopsis seeds in Table 3. Data represent genes co-expressing with TIP3;1 if their correlation of expression is greater than 0.932. Data was extracted from endnet (http://netvis.ico2s.org/dev/endonet/#/) accessed from http://ssbvseed01.nottingham.ac.uk/efp_browser/efpWeb.cgi (Dekkers et al., 2013).
name	strength	SAM	ABA	GA	description
AT5G54740	0.9938	Dormant UP		DOWN	seed storage albumin 5
AT4G09600	0.99346	Dormant UP	UP		One of GASA gene family which is related to a GA-stimulated transcript (GAST) from tomato.
AT5G40420	0.99226	Dormant UP	UP	DOWN	Encodes oleosin2, a protein found in oil bodies, involved in seed lipid accumulation. Suppression of OLEO1 (and OLEO2) resulted in an aberrant phenotype of embryo cells that contain unusually large oilbodies that are not normally observed in seeds. Changes in the size of oilbodies caused disruption of storage organelles, altering accumulation of lipids and proteins and causing delay in germinatio…
AT4G26740	0.9915	Dormant UP		DOWN	Encodes caleosin, a 27-kDa protein found within seed lipid bodies. Gene is expressed preferentially in the embryo, has similarity to a rice ABA-responsive gene, EFA27. Catalyze hydroperoxide-dependent mono-oxygenation reactions. Require calcium for peroxygenase activity. Probably deeply buried in lipid droplets or microsomes.
AT3G22640	0.99133	Dormant UP			cupin family protein
AT1G47980	0.9908		UP		unknown protein; FUNCTIONS IN: molecular_function unknown; INVOLVED IN: biological_process unknown; LOCATED IN: endomembrane system; EXPRESSED IN: 6 plant structures; EXPRESSED DURING: 4 anthesis, F mature embryo stage, petal differentiation and expansion stage, E expanded cotyledon stage; BEST Arabidopsis thaliana protein match is: unknown protein (TAIR:AT3G62730.1); Has 169 Blast hits to 169 pr…
AT3G27660	0.98975	Dormant UP		DOWN	Encodes oleosin4 (Plant Cell, 2006, 18:1961), a protein found in oil bodies, involved in seed lipid accumulation. Functions in freezing tolerance of seeds. Note: also referred to as OLE3 in Plant Journal 2008, 55:798.
AT3G01570	0.98884	Dormant UP	UP		Oleosin family protein
AT3G21370	0.98864				beta glucosidase 19
AT4G28520	0.98815	Dormant UP			Encodes a 12S seed storage protein that is tyrosine-phosphorylated and its phosphorylation state is modulated in response to ABA in Arabidopsis thaliana seeds.
AT2G28490	0.98813	Dormant UP	UP	DOWN	RmlC-like cupins superfamily protein
AT1G03880	0.98692				Protein is tyrosine-phosphorylated and its phosphorylation state is modulated in response to ABA in Arabidopsis thaliana seeds.
AT4G25140	0.98337	Dormant UP	UP		Encodes oleosin1, a protein found in oil bodies, involved in seed lipid accumulation. Suppression of OLEO1 (and OLEO2) resulted in an aberrant phenotype of embryo cells that contain unusually large oilbodies that are not normally observed in seeds. Changes in the size of oilbodies caused disruption of storage organelles, altering accumulation of lipids and proteins and causing delay in germinatio…
AT1G72820	0.98307		UP		Mitochondrial substrate carrier family protein
AT5G06460	0.98258		UP		Encodes a ubiquitin-activating enzyme (E1), involved in the first step in conjugating multiple ubiquitins to proteins targeted for degradation. Gene is expressed in most tissues examined.
AT2G41280	0.98245	Dormant UP	UP	DOWN	Encodes a hydrophilic protein similar to Late Embryogenesis Activated (LEA) proteins expressed during embryogenesis, which are thought to be involved in the acquisition of dessication tolerance.
AT1G14950	0.98236	Dormant UP		DOWN	Polyketide cyclase/dehydrase and lipid transport superfamily protein
AT1G14940	0.98217		UP	DOWN	Polyketide cyclase/dehydrase and lipid transport superfamily protein
AT2G33070	0.98203			DOWN	Encodes a nitrile-specifier protein NSP2. NSP2 is one out of five (At3g16400/NSP1, At2g33070/NSP2, At3g16390/NSP3, At3g16410/NSP4 and At5g48180/NSP5) A. thaliana epithiospecifier protein (ESP) homologues that promote simple nitrile, but not epithionitrile or thiocyanate formation.
AT2G15010	0.98064	Dormant UP	UP		Predicted to encode a PR (pathogenesis-related) protein. Belongs to the plant thionin (PR-13) family with the following members: At1g66100, At5g36910, At1g72260, At2g15010, At1g12663, At1g12660.
AT5G59170	0.97998			DOWN	Proline-rich extensin-like family protein
AT2G28420	0.97978	Dormant UP	UP	DOWN	Lactoylglutathione lyase / glyoxalase I family protein
AT4G27140	0.97968				seed storage albumin 1
AT3G11540	0.97966		UP		Encodes a N-acetyl glucosamine transferase that may glycosylate other molecules involved in GA signaling. Contains a tetratricopeptide repeat region, and a novel carboxy-terminal region. SPY acts as both a repressor of GA responses and as a positive regulation of cytokinin signalling. SPY may be involved in reducing ROS accumulation in response to stress.
AT1G70840	0.97957	Dormant UP			MLP-like protein 31
AT2G41500	0.97938		UP		Encodes LACHESIS (LIS), a protein with seven WD40 repeats. LIS is homologous to the yeast splicing factor PRP4 which is associated with the U4/U6 complex of the spliceosome. LIS is involved in a mechanism that prevents accessory cells from adopting gametic cell fate: lis mutant forms supernumerary egg cells.
AT5G66400	0.97935	Dormant UP		DOWN	Belongs to the dehydrin protein family, which contains highly conserved stretches of 7-17 residues that are repetitively scattered in their sequences, the K-, S-, Y- and lysine rich segments. ABA- and drought-induced glycine-rice dehydrin protein. The ABA-induced expression of RAB18 was reduced following ACC application, indicating that ethylene inhibits the ABA signaling pathway. RAB18 is also e…
AT4G27170	0.97755		UP		seed storage albumin 4
AT1G48130	0.97738	Dormant UP		DOWN	encodes a protein similar to the 1-cysteine (1-Cys) peroxiredoxin family of antioxidants. Expression is limited to seed (aleurone and embryo) and is not induced by ABA or drought.
AT5G58130	0.97718	Dormant UP	UP		Encodes ROS3 (repressor of silencing 3), a RNA-binding protein required for DNA demethylation.
AT1G48750	0.97688		UP		Bifunctional inhibitor/lipid-transfer protein/seed storage 2S albumin superfamily protein
AT4G26430	0.97676				one of two genes encoding subunit 6 of COP9 signalosome complex
AT5G10070	0.97627				RNase L inhibitor protein-related
AT5G62490	0.97595	Dormant UP	UP		Part of the AtHVA22 family. Protein expression is ABA- and stress-inducible.
AT2G21820	0.97576	Dormant UP	UP	DOWN	unknown protein; Has 45 Blast hits to 45 proteins in 13 species: Archae - 0; Bacteria - 0; Metazoa - 0; Fungi - 0; Plants - 45; Viruses - 0; Other Eukaryotes - 0 (source: NCBI BLink).
AT4G29840	0.97529	Dormant UP			threonine synthase
AT2G47770	0.97491	Dormant UP	UP	DOWN	Encodes a membrane-bound protein designated AtTSPO (Arabidopsis thaliana TSPO-related). AtTSPO is related to the bacterial outer membrane tryptophan-rich sensory protein (TspO) and the mammalian mitochondrial 18 kDa Translocator Protein (18 kDa TSPO), members of the TspO/MBR domain-containing membrane proteins. Mainly detected in dry seeds, but can be induced in vegetative tissues by osmotic or s…
AT1G54870	0.97394	Dormant UP			NAD(P)-binding Rossmann-fold superfamily protein
AT3G61860	0.97389	Dormant UP			encodes an arginine/serine-rich splicing factor. transcript is alternatively spliced and is differentially expressed in different tissues (flowers, roots, stems, and leaves) examined.
AT1G60650	0.97366				RNA-binding (RRM/RBD/RNP motifs) family protein with retrovirus zinc finger-like domain
AT4G21710	0.97356	Dormant UP	UP		Encodes the unique second-largest subunit of DNA-dependent RNA polymerase II; the ortholog of budding yeast RPB2 and a homolog of the E. coli RNA polymerase beta subunit.
AT4G02460	0.97325		UP		Encodes a protein similar to PMS1 in yeast, a member of the family of eukaryotic MutL homologs. The protein appears to play a role in DNA mismatch repair and in the suppression of somatic homeologous recombination.
AT2G41260	0.97308	Dormant UP	UP	DOWN	Late-embryogenesis-abundant gene. Involved in the acquisition of desiccation tolerance during late phase of embryogenesis.
AT1G73710	0.97281				Pentatricopeptide repeat (PPR) superfamily protein
AT1G55930	0.97271		UP		CBS domain-containing protein / transporter associated domain-containing protein
AT1G04560	0.97248	Dormant UP	UP	DOWN	AWPM-19-like family protein
AT3G42860	0.97151				zinc knuckle (CCHC-type) family protein
AT1G66650	0.97137				Protein with RING/U-box and TRAF-like domains
AT5G66090	0.97131				unknown protein; FUNCTIONS IN: molecular_function unknown; LOCATED IN: chloroplast, chloroplast stroma; EXPRESSED IN: 21 plant structures; EXPRESSED DURING: 13 growth stages; Has 30201 Blast hits to 17322 proteins in 780 species: Archae - 12; Bacteria - 1396; Metazoa - 17338; Fungi - 3422; Plants - 5037; Viruses - 0; Other Eukaryotes - 2996 (source: NCBI BLink).
AT3G13350	0.97127		UP		HMG (high mobility group) box protein with ARID/BRIGHT DNA-binding domain
AT1G07615	0.97093	Dormant UP			GTP-binding protein Obg/CgtA
AT1G60620	0.9709				RNA polymerase I subunit 43
AT4G31160	0.97073		UP		Encodes a DCAF/DWD protein capable of interacting with DDB1 and associating with CUL4, likely as part of a nuclear ubiquitin ligase complex. DCAF1 appears to be required for plant embryogenesis and to affect several other developmental processes including leaf, shoot, and flower development.
AT1G79880	0.97068	Dormant UP			RNA recognition motif (RRM)-containing protein
AT1G64050	0.97053		UP		unknown protein; Has 524 Blast hits to 342 proteins in 101 species: Archae - 0; Bacteria - 106; Metazoa - 106; Fungi - 24; Plants - 25; Viruses - 0; Other Eukaryotes - 263 (source: NCBI BLink).
AT2G43580	0.97041				Chitinase family protein
AT2G17870	0.97002				Encodes COLD SHOCK DOMAIN PROTEIN 3 (CSP3), involved in the acquisition of freezing tolerance.
AT4G01320	0.96982	Dormant UP			CAAX protease with broad substrate specificity. Localized exclusively to the endoplasmic reticulum.
AT5G16260	0.96961				Encodes a RNA binding protein ELF9 (EARLY FLOWERING9). Loss of ELF9 function in the Wassilewskija ecotype causes early flowering in short days. ELF9 reduces SOC1 (SUPPRESSOR OF OVEREXPRESSION OF CO1) transcript levels, possibly via nonsense-mediated mRNA decay.
AT4G27150	0.96952				seed storage albumin 2
AT1G77470	0.9693				Encodes a protein with high homology to the Replication Factor C, Subunit 3 (RFC3) of yeast and other eukaryotes. rfc3 mutants are hypersensitive to salicylic acid and exhibit enhanced induction of PR genes and resistance against virulent oomycete Hyaloperonospora arabidopsidis Noco2. The enhanced pathogen resistance in the mutant is NPR1-independent.
AT3G07030	0.96919				Alba DNA/RNA-binding protein
AT5G44120	0.96876	Dormant UP	UP		Encodes a 12S seed storage protein. The Landsberg erecta genome contains another copy of 12S globulin gene, CRA2, which is located tandemly with CRA1. Protein is tyrosine-phosphorylated and its phosphorylation state is modulated in response to ABA in Arabidopsis thaliana seeds.
AT4G23920	0.96793				Encodes a protein with UDP-D-glucose 4-epimerase activity. Involved in growth and cell wall carbohydrate biosynthesis.
AT5G52820	0.96789				WD-40 repeat family protein / notchless protein, putative
AT5G09970	0.96753		UP		member of CYP78A
AT1G18100	0.96743	Dormant UP			Encodes a member of the FT and TFL1 family of phosphatidylethanolamine-binding proteins. It is expressed in seeds and up-regulated in response to ABA. Loss of function mutants show decreased rate of germination in the presence of ABA. ABA dependent regulation is mediated by both ABI3 and ABI5. ABI5 promotes MFT expression, primarily in the radicle-hypocotyl transition zone and ABI3 suppresses it …
AT2G24500	0.96725				Encodes a C2H2 zinc finger protein FZF.
AT1G10580	0.96719				Transducin/WD40 repeat-like superfamily protein
AT1G17510	0.96689				unknown protein; Has 11 Blast hits to 11 proteins in 4 species: Archae - 0; Bacteria - 0; Metazoa - 0; Fungi - 0; Plants - 11; Viruses - 0; Other Eukaryotes - 0 (source: NCBI BLink).
AT3G28730	0.96666				encodes a component of the FAcilitates Chromatin Transcription (FACT) complex, SSRP1. Along with STP16 binds to the promoter of FLC.
AT5G47880	0.96665				Encodes a eukaryotic release factor 1 homolog. Cosuppression of the gene's expression results affects cell elongation of the inflorescence stem, specifically the internodes, and radial cell division. Expression of the protein is primarily observed in the vascular system and in actively growing and elongating zones.
AT1G11240	0.96658				CONTAINS InterPro DOMAIN/s: Nucleolar protein 12 (InterPro:IPR019186); Has 2484 Blast hits to 1934 proteins in 262 species: Archae - 0; Bacteria - 90; Metazoa - 921; Fungi - 378; Plants - 144; Viruses - 18; Other Eukaryotes - 933 (source: NCBI BLink).
AT4G01790	0.96629				Ribosomal protein L7Ae/L30e/S12e/Gadd45 family protein
AT3G29090	0.96585		UP		Encodes an atypical pectin methylesterase that does not require salt for its activity and has a blockwise mode of pectin demethylesterification.
AT5G17270	0.96572				Protein prenylyltransferase superfamily protein
AT5G46550	0.96571				DNA-binding bromodomain-containing protein
AT4G27460	0.96568				Cystathionine beta-synthase (CBS) family protein
AT5G14780	0.96567	Dormant UP	UP		Encodes a NAD-dependent formate dehydrogenase.
AT2G02880	0.96561	Dormant UP			mucin-related
AT2G25890	0.96497	Dormant UP	UP	DOWN	Oleosin family protein
AT1G80070	0.96482	Dormant UP	UP		a genetic locus involved in embryogenesis. Mutations in this locus result in an abnormal suspensor and embryo lethality.
AT1G47970	0.96473				unknown protein; FUNCTIONS IN: molecular_function unknown; INVOLVED IN: biological_process unknown; LOCATED IN: cytosol; EXPRESSED IN: 21 plant structures; EXPRESSED DURING: 11 growth stages; Has 93717 Blast hits to 40765 proteins in 1891 species: Archae - 1046; Bacteria - 16276; Metazoa - 26677; Fungi - 16127; Plants - 6028; Viruses - 1519; Other Eukaryotes - 26044 (source: NCBI BLink).
AT1G68250	0.96468				unknown protein; Has 5 Blast hits to 5 proteins in 2 species: Archae - 0; Bacteria - 0; Metazoa - 0; Fungi - 0; Plants - 5; Viruses - 0; Other Eukaryotes - 0 (source: NCBI BLink).
AT1G77570	0.9646		UP		Winged helix-turn-helix transcription repressor DNA-binding
AT2G47420	0.96459				Ribosomal RNA adenine dimethylase family protein
AT3G18980	0.96455				EIN2 targeting protein1
AT5G46840	0.96415	Dormant UP			RNA-binding (RRM/RBD/RNP motifs) family protein
AT4G27160	0.96405				seed storage albumin 3
AT1G15280	0.96394				CASC3/Barentsz eIF4AIII binding
AT2G38560	0.9638	Germination UP			Encodes RNA polymerase II transcript elongation factor TFIIS. Complements yeast TFIIS mutation. Mutant plants display essentially normal development, but they flower slightly earlier than the wild type and show clearly reduced seed dormancy.
AT3G45590	0.96371				Encodes a catalytic subunit of tRNA splicing endonuclease.
AT2G33310	0.96299		UP		Auxin induced gene, IAA13 (IAA13).
AT5G07330	0.96244	Dormant UP	UP		unknown protein; FUNCTIONS IN: molecular_function unknown; INVOLVED IN: biological_process unknown; LOCATED IN: mitochondrion; BEST Arabidopsis thaliana protein match is: unknown protein (TAIR:AT1G63060.1); Has 1807 Blast hits to 1807 proteins in 277 species: Archae - 0; Bacteria - 0; Metazoa - 736; Fungi - 347; Plants - 385; Viruses - 0; Other Eukaryotes - 339 (source: NCBI BLink).
AT3G15590	0.9623		UP		Tetratricopeptide repeat (TPR)-like superfamily protein
AT5G50320	0.96213				A subunit of Elongator, a histone acetyl transferase complex, consisting of six subunits (ELP1ELP6), that copurifies with the elongating RNAPII in yeast and humans. Three Arabidopsis thaliana genes, encoding homologs of the yeast Elongator subunits ELP1, ELP3 (histone acetyl transferase), and ELP4 are responsible for the narrow leaf phenotype in elongata mutants and for reduced root growth that r…
AT3G13460	0.96169				Physically interacts with CIPK1.
AT3G12960	0.96165	Dormant UP	UP		unknown protein; Has 44 Blast hits to 44 proteins in 14 species: Archae - 0; Bacteria - 0; Metazoa - 0; Fungi - 0; Plants - 44; Viruses - 0; Other Eukaryotes - 0 (source: NCBI BLink).
AT2G38770	0.96161				P-loop containing nucleoside triphosphate hydrolases superfamily protein
AT3G15790	0.96128	Dormant UP	UP		Protein containing methyl-CpG-binding domain.Has sequence similarity to human MBD proteins.
AT5G24910	0.96115	Dormant UP			member of CYP714A
AT5G04670	0.96097		UP		Enhancer of polycomb-like transcription factor protein
AT1G04590	0.96092				BEST Arabidopsis thaliana protein match is: Pentatricopeptide repeat (PPR) superfamily protein (TAIR:AT4G21190.1); Has 111 Blast hits to 111 proteins in 15 species: Archae - 0; Bacteria - 0; Metazoa - 0; Fungi - 0; Plants - 109; Viruses - 0; Other Eukaryotes - 2 (source: NCBI BLink).
AT1G79190	0.96088	Dormant UP			ARM repeat superfamily protein
AT4G00335	0.96073				RING-H2 finger B1A
AT1G31790	0.9607				Tetratricopeptide repeat (TPR)-like superfamily protein
AT1G71430	0.96064				unknown protein; FUNCTIONS IN: molecular_function unknown; INVOLVED IN: biological_process unknown; LOCATED IN: cellular_component unknown; EXPRESSED IN: 23 plant structures; EXPRESSED DURING: 13 growth stages; Has 64 Blast hits to 64 proteins in 28 species: Archae - 0; Bacteria - 0; Metazoa - 14; Fungi - 6; Plants - 42; Viruses - 0; Other Eukaryotes - 2 (source: NCBI BLink).
AT2G05580	0.96062				Glycine-rich protein family
AT4G16146	0.96059		UP		cAMP-regulated phosphoprotein 19-related protein
AT4G31010	0.9605				RNA-binding CRS1 / YhbY (CRM) domain-containing protein
AT2G41520	0.96044				Heat shock protein DnaJ with tetratricopeptide repeat
AT4G32910	0.96007	Dormant UP	UP		CONTAINS InterPro DOMAIN/s: Nuclear pore complex protein, Nucleoporin Nup85-like (InterPro:IPR011502); Has 30201 Blast hits to 17322 proteins in 780 species: Archae - 12; Bacteria - 1396; Metazoa - 17338; Fungi - 3422; Plants - 5037; Viruses - 0; Other Eukaryotes - 2996 (source: NCBI BLink).
AT1G55630	0.96003	Dormant UP			Pentatricopeptide repeat (PPR) superfamily protein
AT1G73880	0.95997				UDP-glucosyl transferase 89B1
AT1G25580	0.95993				Encodes suppressor of gamma response 1 (SOG1), a putative transcription factor governing multiple responses to DNA damage.
AT4G18520	0.95974				Pentatricopeptide repeat (PPR) superfamily protein
AT3G48560	0.95951				Catalyzes the formation of acetolactate from pyruvate, the first step in valine and isoleucine biosynthesis. Requires FAD, thiamine pyrophosphate and Mg. Inhibited by the sulphonylurea herbicide, chlorsulphuron, and the imidazolinone herbicide, imazapyr. The obtained crystal structure of acetohydroxyacid synthase AHAS, EC 2.2.1.6)in complex with herbicides of the sulphonylurea and imidazolinone f…
AT2G40650	0.95921				PRP38 family protein
AT5G55390	0.95866	Dormant UP	UP		Encodes EDM2 (enhanced downy mildew 2). The predicted protein bears typical features of transcriptional regulators. EDM2 contains two putative bipartite nuclear localization signals (NLS) two zinc-finger-like motifs, a Proline-rich region and a large aspartic acid-rich region. Both zinc-finger-like stretches resemble the PHD (plant homeodomain) finger motif. Mutations in EDM2 comprise RPP7 mediat…
AT3G54350	0.9585	Dormant UP			Forkhead-associated (FHA) domain-containing protein
AT1G55870	0.95829				Encodes a poly(A)-specific ribonuclease, AtPARN. Expression of AtPARN is upregulated by ABA or stress treatment. Mutant is hypersensitivity to salicylic acid as well as ABA.
AT3G54540	0.95818				member of GCN subfamily
AT1G26400	0.95784				FAD-binding Berberine family protein
AT5G03450	0.95763				Transducin/WD40 repeat-like superfamily protein
AT5G49990	0.95758	Dormant UP	UP		Xanthine/uracil permease family protein
AT5G50960	0.95661		UP		Highly similar to Saccharomyces cerevisiae NBP35, locus YGL091C. Cytosolic protein that homodimerizes and can assemble both 4Fe-4S - type and 2Fe-2S - type clusters on its amino terminal and carboxy therminal respectively. Null mutants are embryo lethal.
AT3G46230	0.95638	Dormant UP			member of the class I small heat-shock protein (sHSP) family, which accounts for the majority of sHSPs in maturing seeds
AT5G27210	0.95617		UP		Protein of unknown function, transmembrane-40
AT5G11310	0.95555				Pentatricopeptide repeat (PPR) superfamily protein
AT4G24440	0.9555	Dormant UP			transcription initiation factor IIA gamma chain / TFIIA-gamma (TFIIA-S)
AT2G38450	0.9551				CONTAINS InterPro DOMAIN/s: Sel1-like (InterPro:IPR006597); BEST Arabidopsis thaliana protein match is: unknown protein (TAIR:AT5G05360.1); Has 88 Blast hits to 88 proteins in 25 species: Archae - 0; Bacteria - 16; Metazoa - 0; Fungi - 0; Plants - 70; Viruses - 0; Other Eukaryotes - 2 (source: NCBI BLink).
AT5G07060	0.95509				CCCH-type zinc fingerfamily protein with RNA-binding domain
AT1G36730	0.95487				Translation initiation factor IF2/IF5
AT4G10180	0.95474		UP		Encodes a nuclear-localized protein that acts as a repressor of photomorphogenesis and may be involved in chromatin remodeling.
AT3G60880	0.95468				Encodes a dihydropicolinate synthase involved in lysine biosynthesis. The enzyme is allosterically inhibited by lysine. It is predicted to localize to the cholorplast.
AT4G05420	0.95457		UP		Structurally similar to damaged DNA binding proteins.DDB1a is part of a 350 KDa nuclear localized DET1 protein complex. This complex may physically interact with histone tails and while bound to chromatin- repress transcription of genes involved in photomorphogenesis.
AT1G07030	0.95434	Germination UP			Mitochondrial substrate carrier family protein
AT1G14960	0.95426				Polyketide cyclase/dehydrase and lipid transport superfamily protein
AT2G26060	0.95416	Dormant UP			Transducin/WD40 repeat-like superfamily protein
AT1G09520	0.95411		UP		LOCATED IN: chloroplast; EXPRESSED IN: 21 plant structures; EXPRESSED DURING: 12 growth stages; CONTAINS InterPro DOMAIN/s: Zinc finger, PHD-type, conserved site (InterPro:IPR019786); BEST Arabidopsis thaliana protein match is: PHD finger family protein (TAIR:AT3G17460.1); Has 56 Blast hits to 56 proteins in 17 species: Archae - 0; Bacteria - 2; Metazoa - 0; Fungi - 4; Plants - 46; Viruses - 0; O…
AT3G20550	0.954	Dormant UP			Encodes a nuclear localized FHA (forhkead) domain containing protein.Mutant plants have shortened roots, delayed flowering time, altered floral organ number, defective floral organs and reduced fertility.Ddl mutants also show reduced levels of pri-miRNAs as well as mature miRNAs suggesting involvement in biogenesis of miRNAs. DDL does not affect transcription of miRNAs directly but may act throug…
AT2G35550	0.95391				basic pentacysteine 7
AT2G29190	0.95385				Encodes a member of the Arabidopsis Pumilio (APUM) proteins containing PUF domain (eight repeats of approximately 36 amino acids each). PUF proteins regulate both mRNA stability and translation through sequence-specific binding to the 3' UTR of target mRNA transcripts.
AT5G47080	0.95377				Regulatory subunit beta of casein kinase II. purified CKB1 resulted in up 100-fold stimulation of casein kinase activity compared with the CKA1 activity alone. Forms a tetrameric complex with CKA1 (CKA1(2)CKB1(2)).
AT2G03820	0.95376				nonsense-mediated mRNA decay NMD3 family protein
AT4G10890	0.95374				unknown protein; CONTAINS InterPro DOMAIN/s: Protein of unknown function DUF2439 (InterPro:IPR018838); BEST Arabidopsis thaliana protein match is: unknown protein (TAIR:AT1G43722.1); Has 30201 Blast hits to 17322 proteins in 780 species: Archae - 12; Bacteria - 1396; Metazoa - 17338; Fungi - 3422; Plants - 5037; Viruses - 0; Other Eukaryotes - 2996 (source: NCBI BLink).
AT5G08550	0.95358		UP		Encodes a transcriptional repressor that is homologous to the C-terminal region of mammalian GC binding factor. It regulates endoreduplication through control of CYC2A expression.
AT1G04130	0.95356				Tetratricopeptide repeat (TPR)-like superfamily protein
AT3G09100	0.95339				mRNA capping enzyme family protein
AT1G17760	0.95333				Encodes a homolog of the mammalian protein CstF77, a polyadenylation factor subunit. RNA 3&#8242;-endprocessing factor of antisense FLC transcript. Mediates silencing of the floral repressor gene FLC.
AT1G02690	0.95326				Putative importin alpha isoform. When overexpressed can rescue the impa-4 decreased transformation susceptibility phenotype.
AT4G21800	0.95301		UP		Encodes QQT2. Required for early embryo development. qqt1 mutant lines are embryo-defective. Participates in the organization of microtubules during cell division. Interacts with QQT1 (encoded by AT5G22370).
AT4G18280	0.95285		UP		glycine-rich cell wall protein-related
AT3G15670	0.95283		UP		Late embryogenesis abundant protein (LEA) family protein
AT1G73320	0.95281				S-adenosyl-L-methionine-dependent methyltransferases superfamily protein
AT2G45460	0.95255	Dormant UP			SMAD/FHA domain-containing protein
AT1G01940	0.95255	Dormant UP			Cyclophilin-like peptidyl-prolyl cis-trans isomerase family protein
AT1G47540	0.9525			DOWN	Scorpion toxin-like knottin superfamily protein
AT1G76860	0.95242		DOWN		Small nuclear ribonucleoprotein family protein
AT1G01160	0.95239	Dormant UP	UP		Arabidopsis thaliana GRF1-interacting factor 2 (GIF2) mRNA
AT1G53200	0.95233				unknown protein; Has 21 Blast hits to 21 proteins in 9 species: Archae - 0; Bacteria - 2; Metazoa - 0; Fungi - 0; Plants - 19; Viruses - 0; Other Eukaryotes - 0 (source: NCBI BLink).
AT2G41460	0.95228				apurinic endonuclease-redox protein. It functions as an apurinic/apyrimidinic class II endonuclease, and is involved in DNA repair.
AT2G45290	0.95214				Transketolase
AT3G15970	0.95197				NUP50 (Nucleoporin 50 kDa) protein
AT3G24150	0.95181				unknown protein; BEST Arabidopsis thaliana protein match is: unknown protein (TAIR:AT4G32295.1); Has 50 Blast hits to 50 proteins in 12 species: Archae - 0; Bacteria - 0; Metazoa - 7; Fungi - 0; Plants - 41; Viruses - 0; Other Eukaryotes - 2 (source: NCBI BLink).
AT3G63390	0.95179				unknown protein; Has 30201 Blast hits to 17322 proteins in 780 species: Archae - 12; Bacteria - 1396; Metazoa - 17338; Fungi - 3422; Plants - 5037; Viruses - 0; Other Eukaryotes - 2996 (source: NCBI BLink).
AT3G15150	0.95168				Encodes a SUMO E3 ligase that regulates endocycle onset and meristem maintenance.
AT5G03970	0.95167				F-box associated ubiquitination effector family protein
AT5G48990	0.95162				encodes an F-box protein that interacts with SKP1 and likely to be involved in ubiquitin-mediated protein degradation.
AT1G28640	0.95152				GDSL-like Lipase/Acylhydrolase superfamily protein
AT1G14930	0.95142		UP		Polyketide cyclase/dehydrase and lipid transport superfamily protein
AT5G51770	0.95129				Protein kinase superfamily protein
AT4G05460	0.95125				RNI-like superfamily protein
AT1G06190	0.95109		DOWN		Rho termination factor
AT5G07950	0.95097	Dormant UP			unknown protein; FUNCTIONS IN: molecular_function unknown; INVOLVED IN: biological_process unknown; LOCATED IN: chloroplast; EXPRESSED IN: 20 plant structures; EXPRESSED DURING: 9 growth stages; Has 30201 Blast hits to 17322 proteins in 780 species: Archae - 12; Bacteria - 1396; Metazoa - 17338; Fungi - 3422; Plants - 5037; Viruses - 0; Other Eukaryotes - 2996 (source: NCBI BLink).
AT5G64270	0.9509		UP		splicing factor, putative
AT3G19840	0.95086		UP		Binds the carboxyl-terminal domain (CTD) of the largest subunit of RNA polymerase II and functions as a scaffold for RNA processing machineries.
AT2G20020	0.95082				Promotes the splicing of chloroplast group II introns. Splices clpP-1 and ropC1 introns.
AT1G72040	0.95067		UP		P-loop containing nucleoside triphosphate hydrolases superfamily protein
AT5G48720	0.95044				Encodes XRI1 (X-ray induced 1). Required for post-meiotic stages of pollen development and male and female meiosis. Maybe required for meiotic DNA repair. Inducible by X-ray. Homozygous xri1 mutants are sterile due to extensive chromosome fragmentation.
AT5G53080	0.95037				Tetratricopeptide repeat (TPR)-like superfamily protein
AT3G58530	0.95037	Dormant UP			RNI-like superfamily protein
AT1G55500	0.9502				evolutionarily conserved C-terminal region 4
AT1G80930	0.95004		UP		MIF4G domain-containing protein / MA3 domain-containing protein
AT2G37410	0.94986	Dormant UP			Mitochondrial inner membrane translocase. Together with AtTIM17-1, TIM17-2 has a long C-terminal extension not present in other TIMs. The extension is located in the outer membrane and so TIM17-2 links the inner and outer mitochondrial membranes. The C-terminal region is essential for protein import into mitochondria via the general import pathway but is not necessary for import via the carrier p…
AT5G53400	0.94983	Dormant UP			Encodes BOBBER1 (BOB1), a non-canonical small heat shock protein required for both development and thermotolerance. BOB1 is cytoplasmic at basal temperatures but forms heat shock granules containing canonical small heat shock proteins at high temperatures.
AT2G30280	0.94973				Encodes RDM4, a transcriptional regulator functioning in RNA-directed DNA methylation and plant development.
AT5G46070	0.94952				Guanylate-binding family protein
AT1G17530	0.94939	Dormant UP			Encodes a translocase of inner mitochondrial membrane.
AT3G01320	0.94937		UP		Encodes SIN3-like 1, a homolog of the transcriptional repressor SIN3 (AT1G24190).
AT2G35300	0.94926	Dormant UP	UP		Late embryogenesis abundant protein, group 1 protein
AT3G54940	0.94902	Dormant UP	UP		Papain family cysteine protease
AT5G24130	0.94894		UP		unknown protein; FUNCTIONS IN: molecular_function unknown; INVOLVED IN: biological_process unknown; LOCATED IN: mitochondrion; EXPRESSED IN: petal, leaf whorl, flower; EXPRESSED DURING: 4 anthesis, petal differentiation and expansion stage; Has 1807 Blast hits to 1807 proteins in 277 species: Archae - 0; Bacteria - 0; Metazoa - 736; Fungi - 347; Plants - 385; Viruses - 0; Other Eukaryotes - 339 (…
AT1G05860	0.94887				unknown protein; FUNCTIONS IN: molecular_function unknown; INVOLVED IN: biological_process unknown; LOCATED IN: chloroplast; EXPRESSED IN: 20 plant structures; EXPRESSED DURING: 11 growth stages; BEST Arabidopsis thaliana protein match is: unknown protein (TAIR:AT2G31600.1); Has 101 Blast hits to 100 proteins in 32 species: Archae - 0; Bacteria - 0; Metazoa - 28; Fungi - 2; Plants - 66; Viruses -…
AT4G29660	0.94879	Dormant UP			embryo defective 2752
AT5G22330	0.94872		UP		P-loop containing nucleoside triphosphate hydrolases superfamily protein
AT4G38440	0.94868	Dormant UP			LOCATED IN: chloroplast; EXPRESSED IN: 21 plant structures; EXPRESSED DURING: 12 growth stages; CONTAINS InterPro DOMAIN/s: RNA polymerase II-associated protein 1, C-terminal (InterPro:IPR013929), RNA polymerase II-associated protein 1, N-terminal (InterPro:IPR013930); Has 276 Blast hits to 220 proteins in 102 species: Archae - 0; Bacteria - 2; Metazoa - 151; Fungi - 65; Plants - 41; Viruses - 0;…
AT1G32290	0.94857	Dormant UP			unknown protein; Has 7 Blast hits to 5 proteins in 3 species: Archae - 0; Bacteria - 0; Metazoa - 0; Fungi - 0; Plants - 6; Viruses - 0; Other Eukaryotes - 1 (source: NCBI BLink).
AT5G27750	0.94836	Dormant UP			F-box/FBD-like domains containing protein
AT2G29380	0.94822	Dormant UP	UP		highly ABA-induced PP2C gene 3
AT2G23240	0.94819	Dormant UP		DOWN	Plant EC metallothionein-like protein, family 15
AT1G76170	0.94817	Dormant UP			2-thiocytidine tRNA biosynthesis protein, TtcA
AT5G56740	0.94809				Encodes an enzyme with histone acetyltransferase activity. Histone H4 is the primary substrate for the enzyme. Prior acetylation of lysine 12 of histone H4 reduces radioactive acetylation by HAG2. HAG2 acetylates histone H4 lysine 12.
AT5G51760	0.94804		UP		Encodes AHG1 (ABA-hypersensitive germination 1), a putative protein phosphatase 2C (PP2C). Expressed in seeds. AHG1 functions in seed development and germination.
AT2G16640	0.94794				multimeric translocon complex in the outer envelope membrane 132
AT1G79610	0.9479				Na+/H+ antiporter 6
AT1G65380	0.94776				Receptor-like protein containing leucine-rich repeats. Regulates both meristem and organ development in Arabidopsis.
AT5G55210	0.94771				unknown protein; FUNCTIONS IN: molecular_function unknown; INVOLVED IN: biological_process unknown; LOCATED IN: chloroplast; EXPRESSED IN: 23 plant structures; EXPRESSED DURING: 13 growth stages; BEST Arabidopsis thaliana protein match is: unknown protein (TAIR:AT4G22320.1); Has 1807 Blast hits to 1807 proteins in 277 species: Archae - 0; Bacteria - 0; Metazoa - 736; Fungi - 347; Plants - 385; Vi…
AT2G40170	0.94765	Dormant UP			Encodes a group 1 LEA gene that is activated by direct binding of ABI5 to its promoter and is involved in response to ABA. Is required for normal seed development. Involved in regulating the timing of dessication tolerance and rate of water loss during seed maturation.
AT1G09770	0.94764	Dormant UP			Member of MYB3R- and R2R3- type MYB- encoding genes. Essential for plant innate immunity. Interacts with MOS4 and PRL1.
AT4G10920	0.94758				Transcriptional co-activator. Forms homodimers or heterodimers with the kiwi protein. Both proteins are involved in gene activation during pathogen defense and plant development.
AT2G39140	0.9475	Germination UP			Suppressor of var2 variegation phenotype. Chloroplast localized. Loss of function mutant has defects in chloroplast protein translation and rRNA processing. Similar in sequence to pseudouridine synthase proteins.
AT1G22970	0.94731				unknown protein; BEST Arabidopsis thaliana protein match is: unknown protein (TAIR:AT1G71150.1); Has 134 Blast hits to 132 proteins in 48 species: Archae - 0; Bacteria - 0; Metazoa - 66; Fungi - 10; Plants - 48; Viruses - 0; Other Eukaryotes - 10 (source: NCBI BLink).
AT1G50840	0.94714				DNA Polymerase gamma2. Dual targeting to mitochondria and plastids due to alternative translation initiation.
AT5G27720	0.94689	Dormant UP			Small nuclear ribonucleoprotein family protein
AT4G34860	0.94667				Plant neutral invertase family protein
AT1G55250	0.94654				Encodes one of two orthologous E3 ubiquitin ligases in Arabidopsis that are involved in monoubiquitination of histone H2B.
AT5G55240	0.94647		UP		Catalyze hydroperoxide-dependent mono-oxygenation reactions. Require calcium for peroxygenase activity. Probably deeply buried in lipid droplets or microsomes.
AT2G21490	0.94647	Dormant UP	UP	DOWN	dehydrin LEA
AT2G26470	0.94643				unknown protein; CONTAINS InterPro DOMAIN/s: Protein of unknown function DUF159 (InterPro:IPR003738); Has 3646 Blast hits to 3636 proteins in 1001 species: Archae - 41; Bacteria - 1922; Metazoa - 142; Fungi - 125; Plants - 44; Viruses - 14; Other Eukaryotes - 1358 (source: NCBI BLink).
AT4G19210	0.94637		UP		member of RLI subfamily
AT3G12130	0.94625	Germination UP			KH domain-containing protein / zinc finger (CCCH type) family protein
AT5G16470	0.9462	Dormant UP			zinc finger (C2H2 type) family protein
AT5G01300	0.94618	Dormant UP			PEBP (phosphatidylethanolamine-binding protein) family protein
AT5G25450	0.94617		UP		Cytochrome bd ubiquinol oxidase, 14kDa subunit
AT4G31430	0.94608		UP		unknown protein; LOCATED IN: plasma membrane; EXPRESSED IN: 25 plant structures; EXPRESSED DURING: 15 growth stages; Has 30201 Blast hits to 17322 proteins in 780 species: Archae - 12; Bacteria - 1396; Metazoa - 17338; Fungi - 3422; Plants - 5037; Viruses - 0; Other Eukaryotes - 2996 (source: NCBI BLink).
AT5G18770	0.946				F-box/FBD-like domains containing protein
AT3G11050	0.94596		UP		ferritin 2
AT1G16850	0.94552				unknown protein; FUNCTIONS IN: molecular_function unknown; INVOLVED IN: response to salt stress; LOCATED IN: endomembrane system; EXPRESSED IN: leaf apex, leaf whorl, male gametophyte, flower, leaf; EXPRESSED DURING: LP.06 six leaves visible, LP.04 four leaves visible, LP.10 ten leaves visible, petal differentiation and expansion stage, LP.08 eight leaves visible; BEST Arabidopsis thaliana protei…
AT5G20930	0.9455	Dormant UP			Nuclear serine/threonine protein kinase that requires a coiled-coil region for oligomerization and catalytic activity. Required for leaf and flower development. Expression localized to the developing style by stage 13.
AT3G18100	0.94543				Member of the R2R3 transcription factor gene family.
AT1G13690	0.94529	Dormant UP			AtE1 - stimulates the ATPase activity of DnaK/DnaJ
AT3G58450	0.94521	Dormant UP	UP		Adenine nucleotide alpha hydrolases-like superfamily protein
AT1G24290	0.94511				AAA-type ATPase family protein
AT5G58040	0.94509	Dormant UP	UP		Encodes a subunit of the polyadenylation apparatus that interacts with and stimulates the activity of poly(A) polymerase. Additionally , it interacts with several polyadenylation factor subunits and is an RNA-binding protein. It is suggested that this protein coordinates a number of polyadenylation factor subunits with PAP and with RNA.
AT1G68220	0.94508	Dormant UP	UP		Protein of unknown function (DUF1218)
AT5G49400	0.94498	Dormant UP			zinc knuckle (CCHC-type) family protein
AT2G36930	0.94488	Dormant UP	UP		zinc finger (C2H2 type) family protein
AT5G14530	0.94479	Dormant UP	UP		Transducin/WD40 repeat-like superfamily protein
AT5G65780	0.94469				encodes a chloroplast branched-chain amino acid aminotransferase, can complement the yeast leu/iso-leu/val auxotrophy mutant
AT1G05510	0.94464	Dormant UP		DOWN	Protein is tyrosine-phosphorylated and its phosphorylation state is modulated in response to ABA in Arabidopsis thaliana seeds.
AT5G17370	0.94453	Dormant UP			Transducin/WD40 repeat-like superfamily protein
AT5G05680	0.94437	Dormant UP	UP		Encodes MOS7 (Modifier of snc1,7), homologous to human and Drosophila melanogaster nucleoporin Nup88. Resides at the nuclear envelope. Modulates the nuclear concentrations of certain defense proteins regulates defense outputs.
AT3G59000	0.94434				F-box/RNI-like superfamily protein
AT5G25080	0.94429				Sas10/Utp3/C1D family
AT3G12050	0.94422				Aha1 domain-containing protein
AT5G51910	0.94405				TCP family transcription factor
AT3G51880	0.94373	Dormant UP			Encodes a protein belonging to the subgroup of HMGB (high mobility group B) proteins that have a distinctive DNA-binding motif, the HMG-box domain. The motif confers non-sequence specific interaction with linear DNA and structure-specific binding to distorted DNA sites. The HMGB proteins are involved in the assembly of nucleoprotein complexes. Can be phosphorylated by CK2alpha. In interphase cell…
AT3G59810	0.94371				Small nuclear ribonucleoprotein family protein
AT2G43235	0.94352				unknown protein; FUNCTIONS IN: molecular_function unknown; INVOLVED IN: biological_process unknown; LOCATED IN: chloroplast; EXPRESSED IN: 22 plant structures; EXPRESSED DURING: 13 growth stages; Has 41 Blast hits to 41 proteins in 16 species: Archae - 0; Bacteria - 0; Metazoa - 0; Fungi - 0; Plants - 40; Viruses - 0; Other Eukaryotes - 1 (source: NCBI BLink).
AT2G29210	0.94351		UP		splicing factor PWI domain-containing protein
AT5G41190	0.9434		UP		CONTAINS InterPro DOMAIN/s: Nin one binding (NOB1) Zn-ribbon like (InterPro:IPR014881), D-site 20S pre-rRNA nuclease (InterPro:IPR017117); Has 1807 Blast hits to 1807 proteins in 277 species: Archae - 0; Bacteria - 0; Metazoa - 736; Fungi - 347; Plants - 385; Viruses - 0; Other Eukaryotes - 339 (source: NCBI BLink).
AT1G02700	0.9433	Dormant UP	UP		unknown protein; FUNCTIONS IN: molecular_function unknown; INVOLVED IN: biological_process unknown; LOCATED IN: mitochondrion; BEST Arabidopsis thaliana protein match is: unknown protein (TAIR:AT4G02140.1); Has 49 Blast hits to 49 proteins in 21 species: Archae - 0; Bacteria - 0; Metazoa - 10; Fungi - 6; Plants - 29; Viruses - 0; Other Eukaryotes - 4 (source: NCBI BLink).
AT1G64105	0.94326				NAC domain containing protein 27
AT5G10950	0.94317				Tudor/PWWP/MBT superfamily protein
AT2G42450	0.94315				alpha/beta-Hydrolases superfamily protein
AT2G45150	0.94312				cytidinediphosphate diacylglycerol synthase 4
AT3G59990	0.94285		UP		Encodes a MAP2 like methionine aminopeptidase
AT3G54170	0.94282				Encodes protein that binds FKBP12. This interaction is disrupted by FK506 but not by cyclosporin A.
AT1G70985	0.94277	Dormant UP			hydroxyproline-rich glycoprotein family protein
AT2G37020	0.94274	Dormant UP	UP		Translin family protein
AT4G30935	0.94245	Dormant UP	UP		member of WRKY Transcription Factor; Group I
AT1G55310	0.94234				Encodes a SR spliceosome protein that is localized to nuclear specks, interacts with SR45 and the U1-70K protein of the U1 snRNP, has sequence similar to human SC35 protein.
AT5G26210	0.94222				AL4 encodes a member of the Alfin-Like family of nuclear-localized PhD domain containing homeodomain proteins. Binds to H3K4 di or trimethylated DNA.
AT3G50980	0.94183	Dormant UP	UP	DOWN	dehydrin xero 1
AT1G05600	0.94182	Dormant UP			Tetratricopeptide repeat (TPR)-like superfamily protein
AT1G53720	0.9418				Encodes a cyclophilin, member of a family modular proteins consisting of a peptidyl-prolyl cis trans isomerase (PPIase) domain, followed by an RNA recognition motif (RRM), and a C-terminal domain enriched in charged amino acids. Interacts with with SCL33/SR33 and with a majority of Arabidopsis SR proteins and the largest subunit of RNA polymerase II. Localizes to the nucleus, but it does not sign…
AT5G43822	0.94177				Pentatricopeptide repeat (PPR) superfamily protein
AT2G25650	0.94175				DNA-binding storekeeper protein-related transcriptional regulator
AT1G23220	0.94125				Dynein light chain type 1 family protein
AT1G05410	0.94123				Protein of unknown function (DUF1423)
AT1G15700	0.94108	Dormant UP			One of two genes that encode the gamma subunit of Arabidopsis chloroplast ATP synthase. It is thought to be involved in the regulation of the ATP synthase activity.
AT3G17520	0.94107	Dormant UP	UP	DOWN	Late embryogenesis abundant protein (LEA) family protein
AT1G07360	0.94076		UP		CCCH-type zinc fingerfamily protein with RNA-binding domain
AT4G26000	0.94064		UP		Encodes a novel Arabidopsis gene encoding a polypeptide with K-homology (KH) RNA-binding modules, which acts on vegetative growth and pistil development. Genetic studies suggest that PEP interacts with element(s) of the CLAVATA signaling pathway.
AT5G65770	0.94062		UP		little nuclei4
AT1G17370	0.94037		UP		oligouridylate binding protein 1B
AT1G75010	0.94023				Encodes ARC3 (Accumulation and Replication of Chloroplast 3), a chloroplast division factor functioning in the initiation of chloroplast division. ARC3 is a chimera of the prokaryotic FtsZ and part of the eukaryotic phosphatidylinositol-4-phosphate 5-kinase (PIP5K). Located on the outer surface of the chloroplast in a ring-like structure at the early stage of chloroplast division. The arc3 mutant…
AT1G26660	0.94022				Prefoldin chaperone subunit family protein
AT5G18250	0.93993		UP		unknown protein; FUNCTIONS IN: molecular_function unknown; INVOLVED IN: biological_process unknown; LOCATED IN: mitochondrion; EXPRESSED IN: 23 plant structures; EXPRESSED DURING: 13 growth stages; BEST Arabidopsis thaliana protein match is: unknown protein (TAIR:AT3G04040.1); Has 1807 Blast hits to 1807 proteins in 277 species: Archae - 0; Bacteria - 0; Metazoa - 736; Fungi - 347; Plants - 385; …
AT5G47400	0.93979				unknown protein; FUNCTIONS IN: molecular_function unknown; LOCATED IN: endomembrane system; EXPRESSED IN: 23 plant structures; EXPRESSED DURING: 13 growth stages; Has 1807 Blast hits to 1807 proteins in 277 species: Archae - 0; Bacteria - 0; Metazoa - 736; Fungi - 347; Plants - 385; Viruses - 0; Other Eukaryotes - 339 (source: NCBI BLink).
AT4G33350	0.93975	Germination UP			Tic22-like family protein
AT4G16160	0.93954	Dormant UP	UP		Homologous to pea OEP16 and barley pPORA (OEP16), a member of Arabidopsis OEP16 family. Two OEP16 genes are closely related to each other and are conserved in all land plants, OEP16-2, also named OEP16-S, and OEP16-1 (renamed OEP16-L) are result of the gene duplication event that occurred prior to divergence of bryophytes and seed plants. Predominantly expressed in seed and is not inducible by co…
AT1G09290	0.9394				unknown protein; Has 73 Blast hits to 71 proteins in 26 species: Archae - 0; Bacteria - 0; Metazoa - 5; Fungi - 11; Plants - 54; Viruses - 0; Other Eukaryotes - 3 (source: NCBI BLink).
AT3G62620	0.93911				sucrose-phosphatase-related
AT3G43520	0.93889	Dormant UP			Transmembrane proteins 14C
AT4G31880	0.93885		UP		LOCATED IN: cytosol, chloroplast; EXPRESSED IN: 24 plant structures; EXPRESSED DURING: 14 growth stages; BEST Arabidopsis thaliana protein match is: Tudor/PWWP/MBT superfamily protein (TAIR:AT1G15940.1); Has 137162 Blast hits to 70781 proteins in 2973 species: Archae - 289; Bacteria - 24182; Metazoa - 56725; Fungi - 20130; Plants - 6559; Viruses - 758; Other Eukaryotes - 28519 (source: NCBI BLink…
AT1G51450	0.93884				Nuclear protein required for early embryogenesis.
AT4G38740	0.93876				Encodes cytosolic cyclophilin ROC1.
AT1G73840	0.9387		UP		Resembles the CstF64 family of RNA processing factors that are conserved between yeast and mammals. In mammals, CstF64 is a component of the CstF complex which is required for mRNA 3'end formation along with other factors.
AT1G20830	0.93869				Encodes MCD1 (MULTIPLE CHLOROPLAST DIVISION SITE 1). Determines the site of chloroplast division in concert with MinD (AT5G24020).
AT3G16120	0.93841	Dormant UP	UP		Dynein light chain type 1 family protein
AT1G51310	0.93839				transferases;tRNA (5-methylaminomethyl-2-thiouridylate)-methyltransferases
AT5G01390	0.93828	Dormant UP			DNAJ heat shock family protein
AT3G10650	0.93828		UP		BEST Arabidopsis thaliana protein match is: nucleoporin-related (TAIR:AT5G20200.1); Has 61042 Blast hits to 31782 proteins in 2093 species: Archae - 202; Bacteria - 16480; Metazoa - 16017; Fungi - 12552; Plants - 1653; Viruses - 629; Other Eukaryotes - 13509 (source: NCBI BLink).
AT5G41960	0.93813	Germination UP			unknown protein; FUNCTIONS IN: molecular_function unknown; INVOLVED IN: biological_process unknown; LOCATED IN: chloroplast; EXPRESSED IN: 22 plant structures; EXPRESSED DURING: 13 growth stages; Has 1807 Blast hits to 1807 proteins in 277 species: Archae - 0; Bacteria - 0; Metazoa - 736; Fungi - 347; Plants - 385; Viruses - 0; Other Eukaryotes - 339 (source: NCBI BLink).
AT3G21140	0.93804		UP		Pyridoxamine 5'-phosphate oxidase family protein
AT3G05260	0.93798	Dormant UP			NAD(P)-binding Rossmann-fold superfamily protein
AT2G20830	0.93798	Germination UP	UP		transferases;folic acid binding
AT3G26770	0.93778	Dormant UP			NAD(P)-binding Rossmann-fold superfamily protein
AT4G27900	0.93764				CCT motif family protein
AT1G21190	0.93761				Small nuclear ribonucleoprotein family protein
AT2G15630	0.93759				Pentatricopeptide repeat (PPR) superfamily protein
AT3G09310	0.93746	Dormant UP			unknown protein; CONTAINS InterPro DOMAIN/s: Protein of unknown function DUF37 (InterPro:IPR002696); Has 5781 Blast hits to 5781 proteins in 1903 species: Archae - 0; Bacteria - 3956; Metazoa - 2; Fungi - 0; Plants - 42; Viruses - 3; Other Eukaryotes - 1778 (source: NCBI BLink).
AT4G19400	0.93745				Profilin family protein
AT2G13840	0.93722	Dormant UP			Polymerase/histidinol phosphatase-like
AT4G28390	0.93711		UP	DOWN	Encodes a mitochondrial ADP/ATP carrier protein. Shown in heterologous systems to be located in the plasma membrane. Has comparable affinity for ADP and ATP (in E.coli).
AT5G23080	0.93689	Dormant UP	UP		Interacts with TATA-box binding protein 2. Contains domains with strong similarity to G-patch and SWAP domains, characteristic of RNA binding and processing proteins. Colocalizes with the splicing regulator SRp34 to subnuclear particles. Role in RNA binding or processing. Mutants display developmental defects, including reduced plant height, polycotyly, and reduced vascularization. Strong genetic…
AT1G74230	0.93682				encodes a glycine-rich RNA binding protein.
AT3G32930	0.93671	Germination UP			unknown protein; FUNCTIONS IN: molecular_function unknown; INVOLVED IN: biological_process unknown; LOCATED IN: chloroplast envelope; EXPRESSED IN: 22 plant structures; EXPRESSED DURING: 13 growth stages; Has 57 Blast hits to 57 proteins in 11 species: Archae - 0; Bacteria - 0; Metazoa - 0; Fungi - 0; Plants - 57; Viruses - 0; Other Eukaryotes - 0 (source: NCBI BLink).
AT5G56380	0.93659		UP		F-box/RNI-like/FBD-like domains-containing protein
AT1G27900	0.93646				RNA helicase family protein
AT4G20740	0.93645				Pentatricopeptide repeat (PPR-like) superfamily protein
AT5G64730	0.93641				Transducin/WD40 repeat-like superfamily protein
AT5G22730	0.93631				F-box/RNI-like/FBD-like domains-containing protein
AT1G17590	0.93629				nuclear factor Y, subunit A8
AT3G63400	0.93626	Dormant UP			Cyclophilin-like peptidyl-prolyl cis-trans isomerase family protein
AT3G06940	0.93625		UP		transposable element gene
AT5G56370	0.93616				F-box/RNI-like/FBD-like domains-containing protein
AT5G28300	0.936	Dormant UP			Duplicated homeodomain-like superfamily protein
AT5G03070	0.93592				Putative importin alpha isoform. When overexpressed can rescue the impa-4 decreased transformation susceptibility phenotype.
AT5G60870	0.93588	Dormant UP			Regulator of chromosome condensation (RCC1) family protein
AT3G26560	0.9357		UP		ATP-dependent RNA helicase, putative
AT3G09350	0.93553				Encodes one of the Arabidopsis orthologs of the human Hsp70-binding protein 1 (HspBP-1) and yeast Fes1p: Fes1A (AT3G09350), Fes1B (AT3G53800), Fes1C (AT5G02150). Fes1A is cytosolic and associates with cytosolic Hsp70. Mutants showed increased heat-sensitive phenotype suggestion the involvement of Fes1A in acquired thermotolerance. Does not have nucleotide exchange factor activity in vitro.
AT5G45690	0.93529	Dormant UP			Protein of unknown function (DUF1264)
AT1G80180	0.93519	Dormant UP			unknown protein; FUNCTIONS IN: molecular_function unknown; INVOLVED IN: biological_process unknown; LOCATED IN: plasma membrane; EXPRESSED IN: 21 plant structures; EXPRESSED DURING: 10 growth stages; BEST Arabidopsis thaliana protein match is: unknown protein (TAIR:AT1G15400.3); Has 30201 Blast hits to 17322 proteins in 780 species: Archae - 12; Bacteria - 1396; Metazoa - 17338; Fungi - 3422; Pla…
AT1G20100	0.93516				unknown protein; BEST Arabidopsis thaliana protein match is: unknown protein (TAIR:AT1G75860.1); Has 471 Blast hits to 438 proteins in 92 species: Archae - 0; Bacteria - 14; Metazoa - 217; Fungi - 43; Plants - 91; Viruses - 1; Other Eukaryotes - 105 (source: NCBI BLink).
AT1G31600	0.93514				RNA-binding (RRM/RBD/RNP motifs) family protein
AT1G15300	0.93511				transposable element gene
AT3G07740	0.93509				encodes a transcriptional adaptor ADA2a that interacts with histone acetyltransferase GCN5 homolog and CBF1
AT1G43650	0.93493				nodulin MtN21 /EamA-like transporter family protein
AT2G40630	0.93491				Uncharacterised conserved protein (UCP030365)
AT5G12190	0.93488				RNA-binding (RRM/RBD/RNP motifs) family protein
AT1G33970	0.93474		UP		P-loop containing nucleoside triphosphate hydrolases superfamily protein
AT1G66510	0.93473				AAR2 protein family
AT3G44600	0.93469		UP		Cyclophilin71 is a WD40 domain cyclophilin, which functions in gene repression, organogenesis and meristem development. CYP71 physically interacts with histone H3.
AT2G34570	0.93459				PIN domain-like family protein
AT5G42960	0.93453				unknown protein; FUNCTIONS IN: molecular_function unknown; INVOLVED IN: biological_process unknown; LOCATED IN: mitochondrion, chloroplast, plastid, chloroplast envelope; EXPRESSED IN: 24 plant structures; EXPRESSED DURING: 13 growth stages; BEST Arabidopsis thaliana protein match is: unknown protein (TAIR:AT1G45170.1); Has 30201 Blast hits to 17322 proteins in 780 species: Archae - 12; Bacteria …
AT2G23640	0.93416	Dormant UP	UP		Reticulan like protein B13
AT4G12240	0.93413				zinc finger (C2H2 type) family protein
AT2G31190	0.93383				Encodes RUS2 (root UVB sensitive2), a DUF647-containing protein that is homologous to the RUS1 protein. RUS2 works with RUS1 in a root UV-B sensing pathway that plays a vital role in Arabidopsis early seedling morphogenesis and development. Required for auxin polar transport.
AT1G33400	0.93372	Dormant UP	UP		Tetratricopeptide repeat (TPR)-like superfamily protein
AT2G40600	0.93371				appr-1-p processing enzyme family protein
AT1G59510	0.9337				Encodes CF9.
AT1G79280	0.93365	Dormant UP	UP		Encodes a 237-kDA protein with similarity to vertebrate Tpr, a long coiled-coil proteins of nuclear pore inner basket filaments. It is localized to the inner surface of the nuclear envelope and is a component of the nuclear pore-associated steps of sumoylation and mRNA export in plants. Mutations affect flowering time regulation and other developmental processes. Probably acts in the same pathway…
AT4G23840	0.93356				Leucine-rich repeat (LRR) family protein
AT4G34340	0.93351				TBP-associated factor 8
AT4G10710	0.93348		UP		encodes a component of the FAcilitates Chromatin Transcription (FACT) complex, SPT16.Along with SSRP1 binds to the promoter of FLC.
AT2G38420	0.93347				Pentatricopeptide repeat (PPR) superfamily protein
AT3G18570	0.93313				Oleosin family protein
AT5G40490	0.93309				RNA-binding (RRM/RBD/RNP motifs) family protein
AT1G09320	0.9329				agenet domain-containing protein
AT3G06400	0.93279	Dormant UP	UP		Encodes a SWI2/SNF2 chromatin remodeling protein belonging to the ISWI family. Involved in nuclear proliferation during megagametogenesis and cell expansion in the sporophyte. Constitutively expressed. RNAi induced loss of function in megagametogenesis results in female sterility.35S:RNAi plants have reduced stature.
AT1G03190	0.93269	Dormant UP			UV damage and heat induce a common stress response in plants that leads to tissue death and reduced chloroplast function. The UVH6 product is suggested to be a negative regulator of this response.
AT3G63040	0.93266	Dormant UP			unknown protein; FUNCTIONS IN: molecular_function unknown; INVOLVED IN: biological_process unknown; LOCATED IN: endomembrane system; Has 5 Blast hits to 5 proteins in 2 species: Archae - 0; Bacteria - 0; Metazoa - 0; Fungi - 0; Plants - 5; Viruses - 0; Other Eukaryotes - 0 (source: NCBI BLink).
AT1G17810	0.93259	Dormant UP			beta-tonoplast intrinsic protein (beta-TIP) mRNA, complete
AT4G14000	0.93246				Putative methyltransferase family protein
AT5G16620	0.93242				chloroplast protein import (Tic40)
AT1G61040	0.93242				Encodes a yeast Paf1C subunit homolog required for the expression of the MADS box gene FLC and other members of the FLC/MAF MADS-box gene family.
AT3G09760	0.93239				RING/U-box superfamily protein
AT1G15940	0.93226	Dormant UP			Tudor/PWWP/MBT superfamily protein
AT3G12580	0.93215				heat shock protein 70

## Sheet: Radicle TIP3;1 connections
Classification of genes co-expressed with TIP3;1 in the radicle of germinating Arabidopsis seeds in Table 3. Data represent genes co-expressing with TIP3;1 if their correlation of expression is greater than 0.932. Data was extracted from radnet (http://netvis.ico2s.org/dev/radnet/#/) accessed from http://ssbvseed01.nottingham.ac.uk/efp_browser/efpWeb.cgi (Dekkers et al., 2013).
name	strength	SAM	ABA	GA	description
AT5G54740	0.9938	Dormant UP		DOWN	seed storage albumin 5
AT4G09600	0.99346	Dormant UP	UP		One of GASA gene family which is related to a GA-stimulated transcript (GAST) from tomato.
AT5G40420	0.99226	Dormant UP	UP	DOWN	Encodes oleosin2, a protein found in oil bodies, involved in seed lipid accumulation. Suppression of OLEO1 (and OLEO2) resulted in an aberrant phenotype of embryo cells that contain unusually large oilbodies that are not normally observed in seeds. Changes in the size of oilbodies caused disruption of storage organelles, altering accumulation of lipids and proteins and causing delay in germinatio…
AT4G26740	0.9915	Dormant UP		DOWN	Encodes caleosin, a 27-kDa protein found within seed lipid bodies. Gene is expressed preferentially in the embryo, has similarity to a rice ABA-responsive gene, EFA27. Catalyze hydroperoxide-dependent mono-oxygenation reactions. Require calcium for peroxygenase activity. Probably deeply buried in lipid droplets or microsomes.
AT3G22640	0.99133	Dormant UP			cupin family protein
AT3G56350	0.99001	Dormant UP			Iron/manganese superoxide dismutase family protein
AT3G27660	0.98975	Dormant UP		DOWN	Encodes oleosin4 (Plant Cell, 2006, 18:1961), a protein found in oil bodies, involved in seed lipid accumulation. Functions in freezing tolerance of seeds. Note: also referred to as OLE3 in Plant Journal 2008, 55:798.
AT3G01570	0.98884	Dormant UP	UP		Oleosin family protein
AT3G21370	0.98864				beta glucosidase 19
AT4G28520	0.98815	Dormant UP			Encodes a 12S seed storage protein that is tyrosine-phosphorylated and its phosphorylation state is modulated in response to ABA in Arabidopsis thaliana seeds.
AT2G28490	0.98813	Dormant UP	UP	DOWN	RmlC-like cupins superfamily protein
AT5G12030	0.98732	Dormant UP			Encodes a cytosolic small heat shock protein with chaperone activity that is induced by heat and osmotic stress and is also expressed late in seed development.
AT1G03880	0.98692				Protein is tyrosine-phosphorylated and its phosphorylation state is modulated in response to ABA in Arabidopsis thaliana seeds.
AT4G25140	0.98337	Dormant UP	UP		Encodes oleosin1, a protein found in oil bodies, involved in seed lipid accumulation. Suppression of OLEO1 (and OLEO2) resulted in an aberrant phenotype of embryo cells that contain unusually large oilbodies that are not normally observed in seeds. Changes in the size of oilbodies caused disruption of storage organelles, altering accumulation of lipids and proteins and causing delay in germinatio…
AT2G32090	0.98279				Lactoylglutathione lyase / glyoxalase I family protein
AT3G43230	0.98266				RING/FYVE/PHD-type zinc finger family protein
AT2G41280	0.98245	Dormant UP	UP	DOWN	Encodes a hydrophilic protein similar to Late Embryogenesis Activated (LEA) proteins expressed during embryogenesis, which are thought to be involved in the acquisition of dessication tolerance.
AT1G77950	0.98215	Dormant UP			AGAMOUS-like 67
AT5G66040	0.98174		UP		Encodes a protein with thiosulfate sulfurtransferase/rhodanese activity in vitro, however, it is likely to use a substrate other than thiosulfate or 3-mercaptopyruvate in vivo.
AT1G70810	0.9817				Calcium-dependent lipid-binding (CaLB domain) family protein
AT2G33830	0.98132	Dormant UP		DOWN	Dormancy/auxin associated family protein
AT5G61640	0.98106	Dormant UP			ubiquitous enzyme that repairs oxidatively damaged proteins
AT3G45900	0.98065				Ribonuclease P protein subunit P38-related
AT5G59170	0.97998			DOWN	Proline-rich extensin-like family protein
AT1G63180	0.97994		DOWN		Encodes a protein with UDP-D-glucose 4-epimerase activity. Involved in pollen development.
AT5G36160	0.97984				Tyrosine transaminase family protein
AT1G03990	0.97977	Dormant UP			Long-chain fatty alcohol dehydrogenase family protein
AT3G11540	0.97966		UP		Encodes a N-acetyl glucosamine transferase that may glycosylate other molecules involved in GA signaling. Contains a tetratricopeptide repeat region, and a novel carboxy-terminal region. SPY acts as both a repressor of GA responses and as a positive regulation of cytokinin signalling. SPY may be involved in reducing ROS accumulation in response to stress.
AT5G66400	0.97935	Dormant UP		DOWN	Belongs to the dehydrin protein family, which contains highly conserved stretches of 7-17 residues that are repetitively scattered in their sequences, the K-, S-, Y- and lysine rich segments. ABA- and drought-induced glycine-rice dehydrin protein. The ABA-induced expression of RAB18 was reduced following ACC application, indicating that ethylene inhibits the ABA signaling pathway. RAB18 is also e…
AT3G20770	0.97835	Dormant UP	UP		Encodes EIN3 (ethylene-insensitive3), a nuclear transcription factor that initiates downstream transcriptional cascades for ethylene responses.
AT1G67600	0.97804				Acid phosphatase/vanadium-dependent haloperoxidase-related protein
AT2G27380	0.97786				Encodes an extensin like gene involved in seed germination.
AT4G27170	0.97755		UP		seed storage albumin 4
AT1G48130	0.97738	Dormant UP		DOWN	encodes a protein similar to the 1-cysteine (1-Cys) peroxiredoxin family of antioxidants. Expression is limited to seed (aleurone and embryo) and is not induced by ABA or drought.
AT3G01060	0.97734				unknown protein; Has 640 Blast hits to 638 proteins in 201 species: Archae - 0; Bacteria - 293; Metazoa - 0; Fungi - 71; Plants - 72; Viruses - 0; Other Eukaryotes - 204 (source: NCBI BLink).
AT5G16970	0.9772	Dormant UP			encodes a 2-alkenal reductase (EC 1.3.1.74), plays a key role in the detoxification of reactive carbonyls
AT1G48750	0.97688		UP		Bifunctional inhibitor/lipid-transfer protein/seed storage 2S albumin superfamily protein
AT2G13290	0.97646				beta-1,4-N-acetylglucosaminyltransferase family protein
AT1G43700	0.97629	Dormant UP			Encodes a VirE2-interacting protein. VIP1 mediates nuclear translocation of VirE2 via its amino half, and interacts with histone H2A via it carboxyl half.
AT2G33770	0.97627				Encodes a ubiquitin-conjugating E2 enzyme. UBC24 mRNA accumulation is suppressed by miR399f, miR399b and miR399c. Involved in phosphate starvation response.
AT4G09830	0.97584	Dormant UP			Uncharacterised conserved protein UCP009193
AT2G21820	0.97576	Dormant UP	UP	DOWN	unknown protein; Has 45 Blast hits to 45 proteins in 13 species: Archae - 0; Bacteria - 0; Metazoa - 0; Fungi - 0; Plants - 45; Viruses - 0; Other Eukaryotes - 0 (source: NCBI BLink).
AT1G51200	0.97571	Dormant UP			A20/AN1-like zinc finger family protein
AT2G45560	0.97498	Germination UP			cytochrome P450 monooxygenase
AT1G10500	0.97494				Involved in chloroplast Fe-S cluster assembly. Located in the chloroplast stroma. Expressed preferentially in green tissues.
AT2G47770	0.97491	Dormant UP	UP	DOWN	Encodes a membrane-bound protein designated AtTSPO (Arabidopsis thaliana TSPO-related). AtTSPO is related to the bacterial outer membrane tryptophan-rich sensory protein (TspO) and the mammalian mitochondrial 18 kDa Translocator Protein (18 kDa TSPO), members of the TspO/MBR domain-containing membrane proteins. Mainly detected in dry seeds, but can be induced in vegetative tissues by osmotic or s…
AT1G50570	0.97464				Calcium-dependent lipid-binding (CaLB domain) family protein
AT3G22500	0.97459	Dormant UP		DOWN	late embryogenesis abundant (LEA) protein
AT3G28920	0.97417		UP		homeobox protein 34
AT3G56630	0.97416				member of CYP94D
AT4G38780	0.97405				Pre-mRNA-processing-splicing factor
AT1G54870	0.97394	Dormant UP			NAD(P)-binding Rossmann-fold superfamily protein
AT1G64610	0.9735				Transducin/WD40 repeat-like superfamily protein
AT2G41260	0.97308	Dormant UP	UP	DOWN	Late-embryogenesis-abundant gene. Involved in the acquisition of desiccation tolerance during late phase of embryogenesis.
AT2G35820	0.97303	Dormant UP			ureidoglycolate hydrolases
AT5G04850	0.97286				SNF7 family protein
AT5G54770	0.97283				Encodes a thiamine biosynthetic gene that has a dual function in thiamine biosynthesis and mitochondrial DNA damage tolerance. It appears to be involved in producing the thiazole portion of thiamine (vitamin B1). A crystal structure of the protein reveals that it forms a 2-ring homo-octamer.
AT5G63030	0.97279	Dormant UP	UP		Thioredoxin superfamily protein
AT1G17020	0.97252			UP	Encodes a novel member of the Fe(II)/ascorbate oxidase gene family; senescence-related gene.
AT5G03560	0.97251	Dormant UP			Tetratricopeptide repeat (TPR)-like superfamily protein
AT2G38800	0.97249			DOWN	Plant calmodulin-binding protein-related
AT1G58150	0.97211				unknown protein; FUNCTIONS IN: molecular_function unknown; INVOLVED IN: in 9 processes; LOCATED IN: cellular_component unknown; EXPRESSED IN: 22 plant structures; EXPRESSED DURING: 13 growth stages; Has 1 Blast hits to 1 proteins in 1 species: Archae - 0; Bacteria - 0; Metazoa - 0; Fungi - 0; Plants - 1; Viruses - 0; Other Eukaryotes - 0 (source: NCBI BLink).
AT2G21270	0.97158				ubiquitin fusion degradation 1
AT3G14160	0.97158	Dormant UP			2-oxoglutarate-dependent dioxygenase family protein
AT3G10450	0.97097		UP		serine carboxypeptidase-like 7
AT4G31240	0.97077				protein kinase C-like zinc finger protein
AT4G34540	0.97027				encodes a protein whose sequence is similar to pinoresinol-lariciresinol reductase from pine.
AT3G51510	0.97018		UP		unknown protein; FUNCTIONS IN: molecular_function unknown; INVOLVED IN: biological_process unknown; LOCATED IN: chloroplast thylakoid membrane, chloroplast; EXPRESSED IN: 22 plant structures; EXPRESSED DURING: 13 growth stages; Has 42 Blast hits to 42 proteins in 19 species: Archae - 0; Bacteria - 0; Metazoa - 0; Fungi - 0; Plants - 40; Viruses - 0; Other Eukaryotes - 2 (source: NCBI BLink).
AT3G53970	0.97008				proteasome inhibitor-related
AT2G31820	0.97002				Ankyrin repeat family protein
AT2G43520	0.96996				Encodes putative trypsin inhibitor protein which may function in defense against herbivory. Member of the defensin-like (DEFL) family.
AT4G11560	0.96986				bromo-adjacent homology (BAH) domain-containing protein
AT3G51890	0.96974	Dormant UP			Clathrin light chain protein
AT3G62560	0.96963	Dormant UP			Ras-related small GTP-binding family protein
AT1G55960	0.96954		UP		Polyketide cyclase/dehydrase and lipid transport superfamily protein
AT4G27150	0.96952				seed storage albumin 2
AT1G79600	0.96905				Protein kinase superfamily protein
AT4G39870	0.96903	Dormant UP			TLD-domain containing nucleolar protein
AT2G12550	0.96897	Dormant UP			ubiquitin-associated (UBA)/TS-N domain-containing protein
AT5G44120	0.96876	Dormant UP	UP		Encodes a 12S seed storage protein. The Landsberg erecta genome contains another copy of 12S globulin gene, CRA2, which is located tandemly with CRA1. Protein is tyrosine-phosphorylated and its phosphorylation state is modulated in response to ABA in Arabidopsis thaliana seeds.
AT5G43260	0.96855				chaperone protein dnaJ-related
AT5G57360	0.96855				Encodes clock-associated PAS protein ZTL; Also known as FKF1-like protein 2 or ADAGIO1(ADO1). A protein containing a PAS domain ZTL contributes to the plant fitness (carbon fixation, biomass) by influencing the circadian clock period. ZTL is the F-box component of an SCF complex implicated in the degradation of TOC1.
AT1G60970	0.96843	Dormant UP			SNARE-like superfamily protein
AT5G09990	0.96836	Dormant UP			elicitor peptide 5 precursor
AT1G17100	0.96832				SOUL heme-binding family protein
AT1G78420	0.96796	Dormant UP	UP		RING/U-box superfamily protein
AT4G25170	0.96794				Uncharacterised conserved protein (UCP012943)
AT5G20810	0.9676				SAUR-like auxin-responsive protein family
AT2G33590	0.96758		UP		NAD(P)-binding Rossmann-fold superfamily protein
AT5G09970	0.96753		UP		member of CYP78A
AT1G18100	0.96743	Dormant UP			Encodes a member of the FT and TFL1 family of phosphatidylethanolamine-binding proteins. It is expressed in seeds and up-regulated in response to ABA. Loss of function mutants show decreased rate of germination in the presence of ABA. ABA dependent regulation is mediated by both ABI3 and ABI5. ABI5 promotes MFT expression, primarily in the radicle-hypocotyl transition zone and ABI3 suppresses it …
AT5G13070	0.96738		UP		MSF1-like family protein
AT1G80010	0.96716				FAR1-related sequence 8
AT3G08690	0.96702				ubiquitin-conjugating enzyme 11
AT2G24240	0.967				BTB/POZ domain with WD40/YVTN repeat-like protein
AT4G27990	0.96683				YGGT family protein
AT5G16320	0.96681				family member of FRI-related genes that is required for the winter-annual habit. Genbank accession BK004884
AT4G35230	0.9668	Dormant UP			Encodes BR-signaling kinase 1 (BSK1), one of the three homologous BR-signaling kinases (BSK1, AT4G35230; BSK2, AT5G46570; BSK3, AT4G00710). Mediates signal transduction from receptor kinase BRI1 by functioning as the substrate of BRI1. Plasma membrane localized.
AT4G26050	0.96661				Encodes PIRL8, a member of the Plant Intracellular Ras-group-related LRRs (Leucine rich repeat proteins). PIRLs are a distinct, plant-specific class of intracellular LRRs that likely mediate protein interactions, possibly in the context of signal transduction.
AT3G04640	0.96657				glycine-rich protein
AT2G04890	0.96629	Dormant UP			Encodes a scarecrow-like protein (SCL21). Member of GRAS gene family.
AT3G48990	0.96608				AMP-dependent synthetase and ligase family protein
AT1G60680	0.96577	Dormant UP			NAD(P)-linked oxidoreductase superfamily protein
AT2G24260	0.96574		UP		Encodes a basic helix-loop-helix (bHLH) protein that regulates root hair development. One of the three Arabidopsis homologs of the Lotus japonicus ROOTHAIRLESS1 (LjRHL1) gene: At2g24260 (AtLRL1), At4g30980 (AtLRL2), and At5g58010 (AtLRL3).
AT5G09390	0.96574				CD2-binding protein-related
AT4G27460	0.96568				Cystathionine beta-synthase (CBS) family protein
AT5G14780	0.96567	Dormant UP	UP		Encodes a NAD-dependent formate dehydrogenase.
AT1G78310	0.9656		UP		VQ motif-containing protein
AT3G01850	0.96557				Aldolase-type TIM barrel family protein
AT4G02880	0.96518				unknown protein; BEST Arabidopsis thaliana protein match is: unknown protein (TAIR:AT1G03290.2); Has 30201 Blast hits to 17322 proteins in 780 species: Archae - 12; Bacteria - 1396; Metazoa - 17338; Fungi - 3422; Plants - 5037; Viruses - 0; Other Eukaryotes - 2996 (source: NCBI BLink).
AT5G22470	0.96499	Dormant UP	UP		NAD+ ADP-ribosyltransferases;NAD+ ADP-ribosyltransferases
AT2G25890	0.96497	Dormant UP	UP	DOWN	Oleosin family protein
AT5G20960	0.96493	Dormant UP	UP		Encodes aldehyde oxidase AA01.
AT5G13950	0.96449		UP		unknown protein; BEST Arabidopsis thaliana protein match is: unknown protein (TAIR:AT1G02290.1); Has 147 Blast hits to 145 proteins in 44 species: Archae - 0; Bacteria - 2; Metazoa - 56; Fungi - 6; Plants - 81; Viruses - 0; Other Eukaryotes - 2 (source: NCBI BLink).
AT1G76760	0.96442				Encodes a y-type thioredoxin (Trx-y1) localized in chloroplast stroma.
AT5G45360	0.96438				F-box family protein
AT2G29460	0.96411				Encodes glutathione transferase belonging to the tau class of GSTs. Naming convention according to Wagner et al. (2002).
AT4G27160	0.96405				seed storage albumin 3
AT5G35320	0.96391	Dormant UP	UP		unknown protein; Has 1807 Blast hits to 1807 proteins in 277 species: Archae - 0; Bacteria - 0; Metazoa - 736; Fungi - 347; Plants - 385; Viruses - 0; Other Eukaryotes - 339 (source: NCBI BLink).
AT4G18650	0.96378	Dormant UP			transcription factor-related
AT5G35660	0.96375				Glycine-rich protein family
AT1G27385	0.96369				unknown protein; FUNCTIONS IN: molecular_function unknown; INVOLVED IN: biological_process unknown; LOCATED IN: chloroplast; EXPRESSED IN: 24 plant structures; EXPRESSED DURING: 13 growth stages; CONTAINS InterPro DOMAIN/s: Protein of unknown function DUF493 (InterPro:IPR007454); Has 76 Blast hits to 76 proteins in 23 species: Archae - 0; Bacteria - 6; Metazoa - 0; Fungi - 0; Plants - 69; Viruses…
AT1G30810	0.96369				Transcription factor jumonji (jmj) family protein / zinc finger (C5HC2 type) family protein
AT1G30090	0.96359				Galactose oxidase/kelch repeat superfamily protein
AT5G17570	0.96359	Germination UP			TatD related DNase
AT1G59700	0.96356				Encodes glutathione transferase belonging to the tau class of GSTs. Naming convention according to Wagner et al. (2002).
AT1G68660	0.96352				Ribosomal protein L12/ ATP-dependent Clp protease adaptor protein ClpS family protein
AT5G67190	0.96321				encodes a member of the DREB subfamily A-5 of ERF/AP2 transcription factor family. The protein contains one AP2 domain. There are 16 members in this subfamily including RAP2.1, RAP2.9 and RAP2.10.
AT3G62090	0.96308	Dormant UP			encodes a novel Myc-related bHLH transcription factor, which physically associated with APRR1/TOC1 and is a member of PIF3 transcription factor family.
AT5G66880	0.96301	Germination UP	UP		encodes a member of SNF1-related protein kinases (SnRK2) whose activity is activated by ionic (salt) and non-ionic (mannitol) osmotic stress. Enzyme involved in the ABA signaling during seed germination, dormancy and seedling growth.
AT2G42000	0.96295	Dormant UP		DOWN	Plant EC metallothionein-like protein, family 15
AT3G25870	0.96279				unknown protein; BEST Arabidopsis thaliana protein match is: unknown protein (TAIR:AT1G13360.1); Has 50 Blast hits to 50 proteins in 12 species: Archae - 0; Bacteria - 0; Metazoa - 0; Fungi - 0; Plants - 50; Viruses - 0; Other Eukaryotes - 0 (source: NCBI BLink).
AT3G50940	0.96279				P-loop containing nucleoside triphosphate hydrolases superfamily protein
AT5G42850	0.96275				Thioredoxin superfamily protein
AT1G13340	0.96273	Dormant UP			Regulator of Vps4 activity in the MVB pathway protein
AT1G31830	0.96268	Dormant UP			Amino acid permease family protein
AT4G22220	0.96265	Dormant UP			Encodes a mitochondrial protein similar to E.coli IscU. In bacteria, IscU is a scaffold protein accepting sulfur and iron to build a transient Fe-S cluster,which is subsequently transferred to a target apoprotein.
AT1G61620	0.96262	Dormant UP			phosphoinositide binding
AT1G33490	0.96251				unknown protein; CONTAINS InterPro DOMAIN/s: Protein of unknown function DUF2062 (InterPro:IPR018639); BEST Arabidopsis thaliana protein match is: unknown protein (TAIR:AT4G10140.1); Has 88 Blast hits to 88 proteins in 29 species: Archae - 0; Bacteria - 28; Metazoa - 0; Fungi - 0; Plants - 54; Viruses - 0; Other Eukaryotes - 6 (source: NCBI BLink).
AT3G61900	0.96247	Dormant UP			SAUR-like auxin-responsive protein family
AT1G55680	0.96243		UP		Transducin/WD40 repeat-like superfamily protein
AT3G16190	0.96241				Isochorismatase family protein
AT2G34460	0.96232				NAD(P)-binding Rossmann-fold superfamily protein
AT3G07560	0.96204	Dormant UP			Encodes peroxin 13 (PEX13) involved in protein transport into peroxisomes, for example, peroxisomal import of nitric oxide synthase.
AT2G14910	0.96197	Dormant UP	UP		unknown protein; LOCATED IN: chloroplast; EXPRESSED IN: 24 plant structures; EXPRESSED DURING: 15 growth stages; BEST Arabidopsis thaliana protein match is: unknown protein (TAIR:AT5G14970.1); Has 605 Blast hits to 425 proteins in 102 species: Archae - 0; Bacteria - 300; Metazoa - 25; Fungi - 0; Plants - 89; Viruses - 0; Other Eukaryotes - 191 (source: NCBI BLink).
AT2G31350	0.96173	Dormant UP		DOWN	Encodes a mitochondrial glyoxalase 2 that can accommodate a number of different metal centers and with the predominant metal center being Fe(III)Zn(II).
AT3G12960	0.96165	Dormant UP	UP		unknown protein; Has 44 Blast hits to 44 proteins in 14 species: Archae - 0; Bacteria - 0; Metazoa - 0; Fungi - 0; Plants - 44; Viruses - 0; Other Eukaryotes - 0 (source: NCBI BLink).
AT2G19930	0.96162	Dormant UP			RNA-dependent RNA polymerase family protein
AT5G64930	0.96161	Dormant UP			Regulator of expression of pathogenesis-related (PR) genes. Participates in signal transduction pathways involved in plant defense (systemic acquired resistance -SAR).
AT1G33270	0.96147				Acyl transferase/acyl hydrolase/lysophospholipase superfamily protein
AT1G03890	0.96146				RmlC-like cupins superfamily protein
AT1G77280	0.9614				Protein kinase protein with adenine nucleotide alpha hydrolases-like domain
AT3G23490	0.96133				cyanase
AT2G05630	0.96127				in the Arabidopsis autophagy pathway
AT3G59580	0.96109		UP		Plant regulator RWP-RK family protein
AT3G10020	0.96096	Dormant UP			unknown protein; FUNCTIONS IN: molecular_function unknown; INVOLVED IN: response to oxidative stress, anaerobic respiration; LOCATED IN: cellular_component unknown; EXPRESSED IN: 23 plant structures; EXPRESSED DURING: 13 growth stages; Has 47 Blast hits to 47 proteins in 12 species: Archae - 0; Bacteria - 0; Metazoa - 1; Fungi - 0; Plants - 46; Viruses - 0; Other Eukaryotes - 0 (source: NCBI BLin…
AT3G58680	0.96083	Dormant UP			One of three genes in A. thaliana encoding multiprotein bridging factor 1, a highly conserved transcriptional coactivator. May serve as a bridging factor between a bZIP factor and TBP. Its expression is developmentally regulated.
AT2G05580	0.96062				Glycine-rich protein family
AT1G53540	0.96048	Dormant UP			HSP20-like chaperones superfamily protein
AT1G71130	0.96032	Dormant UP			encodes a member of the ERF (ethylene response factor) subfamily B-5 of ERF/AP2 transcription factor family. The protein contains one AP2 domain. There are 7 members in this subfamily.
AT3G10340	0.9603				Encodes PAL4, a putative a phenylalanine ammonia-lyase. Arabidopsis has four PALs: AT2G37040 (PAL1), AT3G53260 (PAL2), AT5G04230 (PAL3) and AT3G10340 (PAL4).
AT1G05890	0.96027	Dormant UP			RING/U-box superfamily protein
AT5G58210	0.96007	Dormant UP	UP		hydroxyproline-rich glycoprotein family protein
AT5G54680	0.96006		UP		basic helix-loop-helix (bHLH) DNA-binding superfamily protein
AT1G69840	0.95982	Dormant UP	UP		SPFH/Band 7/PHB domain-containing membrane-associated protein family
AT5G45160	0.95957	Dormant UP	UP		Root hair defective 3 GTP-binding protein (RHD3)
AT4G33770	0.95956				Inositol 1,3,4-trisphosphate 5/6-kinase family protein
AT3G18770	0.9593				Autophagy-related protein 13
AT2G46220	0.95925				Uncharacterized conserved protein (DUF2358)
AT3G23605	0.95908				Ubiquitin-like superfamily protein
AT5G57815	0.95901				Cytochrome c oxidase, subunit Vib family protein
AT3G47160	0.959				RING/U-box superfamily protein
AT5G10140	0.95882	Dormant UP			MADS-box protein encoded by FLOWERING LOCUS C - transcription factor that functions as a repressor of floral transition and contributes to temperature compensation of the circadian clock. Expression is downregulated during cold treatment. Vernalization, FRI and the autonomous pathway all influence the state of FLC chromatin. Both maternal and paternal alleles are reset by vernalization, but their…
AT4G28025	0.95879				unknown protein; FUNCTIONS IN: molecular_function unknown; INVOLVED IN: biological_process unknown; LOCATED IN: chloroplast thylakoid membrane; EXPRESSED IN: 23 plant structures; EXPRESSED DURING: 13 growth stages; Has 30201 Blast hits to 17322 proteins in 780 species: Archae - 12; Bacteria - 1396; Metazoa - 17338; Fungi - 3422; Plants - 5037; Viruses - 0; Other Eukaryotes - 2996 (source: NCBI BL…
AT5G52660	0.95879				Homeodomain-like superfamily protein
AT2G36330	0.9587	Dormant UP			Uncharacterised protein family (UPF0497)
AT3G60190	0.95835		UP		At3g60190 encodes Arabidopsis dynamin-related protein 1E, DRP1E, also known as EDR3, ADL4 and ADL1E, which is 624 amino acid residues long, has a predicted mass of 69.8 kDa and a pI of 7.5. Dynamin-related protein 1E belongs to a plant-specific subclass of dynamin-related proteins (DRP1), consisting of five members in Arabidopsis (A, B, C, D, E). This class is characterized by having an N-termina…
AT1G02020	0.95819				nitroreductase family protein
AT1G52320	0.95812	Dormant UP			unknown protein; FUNCTIONS IN: molecular_function unknown; INVOLVED IN: N-terminal protein myristoylation; LOCATED IN: plasma membrane; EXPRESSED IN: 23 plant structures; EXPRESSED DURING: 14 growth stages; CONTAINS InterPro DOMAIN/s: Protein of unknown function DUF632 (InterPro:IPR006867); BEST Arabidopsis thaliana protein match is: Protein of unknown function (DUF630 and DUF632) (TAIR:AT5G25590…
AT1G56280	0.95781		UP		Encodes a gene whose transcript level in root and leaves increases to progressive drought stress. The increase in transcript level is independent from abscisic acid level. Sequence is not similar to any protein of known function. It appears to be a member of plant-specific gene family. It's phosphorylated by AtCPK11 in a Ca(2+)-dependent manner at Thr105 and Ser107 within the AtDi19 bipartite nuc…
AT1G48550	0.95764				Vacuolar protein sorting-associated protein 26
AT4G24220	0.9576	Dormant UP			encodes a novel protein containing mammalian death domain involved in programmed cell death. Gene is expressed in vascular system and mutants carrying dominant mutation in the gene have defective vascular patterning. Gene expression is induced specifically by wounding.
AT5G49990	0.95758	Dormant UP	UP		Xanthine/uracil permease family protein
AT3G14070	0.95738				Involved in cation (K, Na and Mn) homeostasis and transport
AT3G58200	0.95736				TRAF-like family protein
AT1G07510	0.95718	Dormant UP	UP		encodes an FtsH protease that is localized to the mitochondrion
AT1G16730	0.95696		UP		unknown protein 6
AT1G01970	0.95686				Tetratricopeptide repeat (TPR)-like superfamily protein
AT3G47850	0.95685				unknown protein; FUNCTIONS IN: molecular_function unknown; INVOLVED IN: biological_process unknown; LOCATED IN: chloroplast; EXPRESSED IN: 23 plant structures; EXPRESSED DURING: 12 growth stages; Has 57 Blast hits to 57 proteins in 32 species: Archae - 0; Bacteria - 5; Metazoa - 12; Fungi - 4; Plants - 29; Viruses - 0; Other Eukaryotes - 7 (source: NCBI BLink).
AT3G58970	0.95672	Dormant UP			Transmembrane magnesium transporter. One of nine family members.
AT4G29070	0.95672				Phospholipase A2 family protein
AT1G74410	0.95661				RING/U-box superfamily protein
AT4G00030	0.9566				Plastid-lipid associated protein PAP / fibrillin family protein
AT1G54860	0.95644	Dormant UP		DOWN	Glycoprotein membrane precursor GPI-anchored
AT2G27290	0.95643				Protein of unknown function (DUF1279)
AT5G51340	0.95639		UP		Tetratricopeptide repeat (TPR)-like superfamily protein
AT3G46230	0.95638	Dormant UP			member of the class I small heat-shock protein (sHSP) family, which accounts for the majority of sHSPs in maturing seeds
AT3G09085	0.95636				Protein of unknown function (DUF962)
AT2G23090	0.95635	Dormant UP	UP		Uncharacterised protein family SERF
AT2G43540	0.95622		UP		unknown protein; FUNCTIONS IN: molecular_function unknown; INVOLVED IN: N-terminal protein myristoylation; LOCATED IN: cellular_component unknown; EXPRESSED IN: 22 plant structures; EXPRESSED DURING: 13 growth stages; Has 27 Blast hits to 27 proteins in 12 species: Archae - 0; Bacteria - 0; Metazoa - 0; Fungi - 0; Plants - 27; Viruses - 0; Other Eukaryotes - 0 (source: NCBI BLink).
AT1G20650	0.95615	Dormant UP			Protein kinase superfamily protein
AT1G31120	0.95592				potassium transporter
AT1G12140	0.95544				belongs to the flavin-monooxygenase (FMO) family, encodes a glucosinolate S-oxygenase that catalyzes the conversion of methylthioalkyl glucosinolates to methylsulfinylalkyl glucosinolates
AT1G23780	0.95543				F-box family protein
AT4G28330	0.95491				unknown protein; BEST Arabidopsis thaliana protein match is: unknown protein (TAIR:AT4G28340.1); Has 48 Blast hits to 48 proteins in 10 species: Archae - 0; Bacteria - 0; Metazoa - 0; Fungi - 0; Plants - 48; Viruses - 0; Other Eukaryotes - 0 (source: NCBI BLink).
AT4G31830	0.95488	Dormant UP	UP	DOWN	unknown protein; Has 42 Blast hits to 42 proteins in 10 species: Archae - 0; Bacteria - 0; Metazoa - 0; Fungi - 0; Plants - 42; Viruses - 0; Other Eukaryotes - 0 (source: NCBI BLink).
AT5G43860	0.95482				Encodes a chlorophyllase, the first enzyme in chlorophyll degradation. It catalyzes the hydrolysis of the ester bond to chlorophyllide and phytol. AtCLH2 has a typical signal sequence for the chloroplast. Gene expression does not respond to methyljasmonate, a known promoter of senescence and chlorophyll degradation.
AT5G14180	0.95478				Myzus persicae-induced lipase 1
AT1G49850	0.95473				RING/U-box superfamily protein
AT2G33520	0.95473	Dormant UP		DOWN	unknown protein; Has 68 Blast hits to 68 proteins in 18 species: Archae - 0; Bacteria - 0; Metazoa - 8; Fungi - 2; Plants - 58; Viruses - 0; Other Eukaryotes - 0 (source: NCBI BLink).
AT1G03380	0.95457	Dormant UP			homolog of yeast autophagy 18 (ATG18) G
AT2G33740	0.95453				encodes a copper binding protein that forms tetramers in vitro. Gene is expressed in all tissues examined and protein is localized to the chloroplast.
AT2G35540	0.95447				DNAJ heat shock N-terminal domain-containing protein
AT5G06240	0.95438	Dormant UP			embryo defective 2735
AT3G47500	0.95422				Dof-type zinc finger domain-containing protein, identical to H-protein promoter binding factor-2a GI:3386546 from (Arabidopsis thaliana). Interacts with LKP2 and FKF1, but its overexpression does not change flowering time under short or long day conditions.
AT5G59700	0.95422				Protein kinase superfamily protein
AT2G19900	0.95414	Dormant UP	UP	DOWN	The malic enzyme (EC 1.1.1.40) encoded by AtNADP-ME1 is expressed in response to developmental and cell-specific signals. The enzyme is active in vitro and appears to function as a homohexamer or homooctamer. It is believed to be a cytosolic protein.
AT5G03880	0.95413	Dormant UP			Thioredoxin family protein
AT5G24870	0.95396				RING/U-box superfamily protein
AT5G40970	0.95395				Protein of unknown function (DUF 3339)
AT2G35550	0.95391				basic pentacysteine 7
AT5G35100	0.95383				Cyclophilin-like peptidyl-prolyl cis-trans isomerase family protein
AT4G31670	0.95374				ubiquitin-specific protease 18
AT3G19640	0.95357		UP		Transmembrane magnesium transporter. One of nine family members.
AT1G80040	0.95353		UP		FUNCTIONS IN: molecular_function unknown; INVOLVED IN: biological_process unknown; LOCATED IN: chloroplast; EXPRESSED IN: 24 plant structures; EXPRESSED DURING: 15 growth stages; CONTAINS InterPro DOMAIN/s: Ubiquitin system component Cue (InterPro:IPR003892); BEST Arabidopsis thaliana protein match is: Ubiquitin system component Cue protein (TAIR:AT5G32440.1); Has 30201 Blast hits to 17322 protei…
AT1G19730	0.95352				encodes a cytosolic thioredoxin that reduces disulfide bridges of target proteins by the reversible formation of a disulfide bridge between two neighboring Cys residues present in the active site. Thioredoxins have been found to regulate a variety of biological reactions in prokaryotic and eukaryotic cells.
AT1G21065	0.95349				unknown protein; INVOLVED IN: biological_process unknown; LOCATED IN: chloroplast; EXPRESSED IN: 22 plant structures; EXPRESSED DURING: 13 growth stages; CONTAINS InterPro DOMAIN/s: Uncharacterised protein family UPF0047 (InterPro:IPR001602); Has 3800 Blast hits to 3784 proteins in 1137 species: Archae - 215; Bacteria - 2154; Metazoa - 42; Fungi - 99; Plants - 99; Viruses - 0; Other Eukaryotes - …
AT1G06520	0.9533	Dormant UP			Encodes a membrane associated mitochondrial localized protein with glycerol-3-phosphate acyltransferase activity.Expressed in flower buds and siliques. Homozygous mutant plants are male sterile and have abnormal glycerolipid levels.
AT2G47180	0.95312			DOWN	galactinol synthase 1
AT2G20920	0.95311				Protein of unknown function (DUF3353)
AT1G01500	0.9528	Dormant UP			Erythronate-4-phosphate dehydrogenase family protein
AT4G21320	0.95279				Encodes heat-stress-associated 32-kD protein. Up-regulated by heat shock. Thermotolerance in a knockout mutant was compromised following a long recovery period (> 24 h) after acclimation heat shock treatment.
AT5G65210	0.95278				Encodes TGA1, a redox-controlled regulator of systemic acquired resistance. TGA1 targets the activation sequence-1 (as-1) element of the promoter region of defense proteins. TGA1 are S-nitrosylated.
AT2G18050	0.95275			DOWN	encodes a structurally divergent linker histone whose gene expression is induced by dehydration and ABA.
AT3G03120	0.95261				A member of ARF GTPase family. A thaliana has 21 members of this family, known to be essential for vesicle coating and uncoating and functions in GTP-binding. Gene encoding ADP-ribosylation factor and similar to ADP-ribosylation factor 1; ARF 1 (GP:385340) {Drosophila melanogaster}, other ARFs and ARF-like proteins.
AT3G07930	0.95259				DNA glycosylase superfamily protein
AT1G47540	0.9525			DOWN	Scorpion toxin-like knottin superfamily protein
AT4G33510	0.95249				Enzyme catalyzing the first committed step in aromatic amino acid biosynthesis
AT3G02690	0.95234				nodulin MtN21 /EamA-like transporter family protein
AT1G46768	0.9523			DOWN	encodes a member of the DREB subfamily A-5 of ERF/AP2 transcription factor family (RAP2.1). The protein contains one AP2 domain. There are 16 members in this subfamily including RAP2.9 and RAP2.10.
AT2G02850	0.95223		UP	DOWN	Encodes plantacyanin one of blue copper proteins. Involved in anther development and pollination. Expressed in the transmitting tract of the pistil.
AT5G14120	0.95218		UP		Major facilitator superfamily protein
AT3G46660	0.95216		UP		UDP-glucosyl transferase 76E12
AT1G77930	0.952				Chaperone DnaJ-domain superfamily protein
AT4G31450	0.95198				RING/U-box superfamily protein
AT1G11020	0.95182				RING/FYVE/PHD zinc finger superfamily protein
AT5G41610	0.95182				member of Putative Na+/H+ antiporter family
AT4G27830	0.95178				beta glucosidase 10
AT1G73730	0.95173				Encodes a putative transcription factor involved in ethylene signalling. Isolated DNA binding domain has been shown to bind DNA in vitro.
AT5G45830	0.95167				Encodes DOG1 (DELAY OF GERMINATION 1). A quantitative trait locus involved in the control of seed dormancy. Belongs to a novel plant-specific gene family whose members include: DOG1-like 1-4 (DOGL1-4, At4g18660, At4g18680, At4g18690, At4g18650 respectively) and DOG1. DOG1 expression is seed-specific.
AT2G27090	0.95162				Protein of unknown function (DUF630 and DUF632)
AT2G04550	0.95161				Encodes a protein phosphatase that interacts with MPK12, but not with other MAP kinases. It can dephosphorylate a dually phosphorylated MPK12 in vitro and can inactivate MPK12 in vivo. ibr5 mutants have reduced sensitivity to auxin and abscisic acid. IBR5 promotes auxin responses, including auxin-inducible transcription, differently than the TIR1 auxin receptor and without destabilizing Aux/IAA r…
AT5G37070	0.95161	Dormant UP			Protein of unknown function, DUF538
AT1G28640	0.95152				GDSL-like Lipase/Acylhydrolase superfamily protein
AT1G14930	0.95142		UP		Polyketide cyclase/dehydrase and lipid transport superfamily protein
AT1G01725	0.95112	Dormant UP			unknown protein; FUNCTIONS IN: molecular_function unknown; INVOLVED IN: biological_process unknown; LOCATED IN: endomembrane system; EXPRESSED IN: 23 plant structures; EXPRESSED DURING: 14 growth stages; BEST Arabidopsis thaliana protein match is: unknown protein (TAIR:AT4G00530.1); Has 20 Blast hits to 20 proteins in 7 species: Archae - 0; Bacteria - 0; Metazoa - 0; Fungi - 0; Plants - 20; Virus…
AT1G74860	0.95106	Dormant UP			unknown protein; BEST Arabidopsis thaliana protein match is: unknown protein (TAIR:AT1G19010.1); Has 210 Blast hits to 193 proteins in 61 species: Archae - 0; Bacteria - 9; Metazoa - 75; Fungi - 18; Plants - 58; Viruses - 1; Other Eukaryotes - 49 (source: NCBI BLink).
AT1G65660	0.95094	Dormant UP	UP		Encodes a CCHC zinc finger protein that may function as a step II splicing factor. In an epigenetic allele of SMP1 (in which SMP1 and SMP2 mRNA is reduced) organs are smaller and contain fewer cells.
AT1G48560	0.95083				unknown protein; Has 75 Blast hits to 71 proteins in 10 species: Archae - 0; Bacteria - 0; Metazoa - 4; Fungi - 0; Plants - 69; Viruses - 0; Other Eukaryotes - 2 (source: NCBI BLink).
AT2G29590	0.95083				Thioesterase superfamily protein
AT3G03490	0.95082	Dormant UP			Encodes one of two PEX19 peroxin isoforms. It is predominantly cytosolic and forms dimers.
AT2G16710	0.95081		DOWN		Iron-sulphur cluster biosynthesis family protein
AT3G63160	0.95081				FUNCTIONS IN: molecular_function unknown; INVOLVED IN: biological_process unknown; LOCATED IN: chloroplast outer membrane, thylakoid, chloroplast thylakoid membrane, chloroplast, chloroplast envelope; EXPRESSED IN: 21 plant structures; EXPRESSED DURING: 13 growth stages; BEST Arabidopsis thaliana protein match is: outer envelope membrane protein 7 (TAIR:AT3G52420.1); Has 26 Blast hits to 26 prote…
AT1G64040	0.95074				Encodes the catalytic subunit of a Type 1 phosphoprotein Ser/Thr phosphatase, expressed in roots, shoots and flowers.
AT4G31560	0.95073				Encodes HCF153, a 15-KDa protein involved in the biogenesis of the cytochrome b(6)f complex. Associated with the thylakoid membrane.
AT3G18270	0.95063				a cytochrome P450 pseudogene. the second half of the gene overlaps perfectly with the other gene model.
AT4G03030	0.95063				Galactose oxidase/kelch repeat superfamily protein
AT5G51570	0.95047	Dormant UP			SPFH/Band 7/PHB domain-containing membrane-associated protein family
AT4G04040	0.95038				Phosphofructokinase family protein
AT3G16740	0.95036				F-box and associated interaction domains-containing protein
AT1G69010	0.95034	Dormant UP			BES1-interacting Myc-like protein 2
AT5G05110	0.95011	Dormant UP			Cystatin/monellin family protein
AT1G72360	0.94999				encodes a member of the ERF (ethylene response factor) subfamily B-2 of ERF/AP2 transcription factor family. The protein contains one AP2 domain. There are 5 members in this subfamily including RAP2.2 AND RAP2.12.
AT1G32630	0.94992	Dormant UP			unknown protein; Has 18 Blast hits to 18 proteins in 10 species: Archae - 0; Bacteria - 0; Metazoa - 2; Fungi - 2; Plants - 12; Viruses - 0; Other Eukaryotes - 2 (source: NCBI BLink).
AT4G02280	0.9498	Dormant UP	UP	DOWN	Encodes a protein with sucrose synthase activity (SUS3). It appears to be important for sucrose metabolism in developing seeds, especially during the late maturation phase, about 18 days after flowering.
AT5G16380	0.94962				Protein of unknown function, DUF538
AT1G17530	0.94939	Dormant UP			Encodes a translocase of inner mitochondrial membrane.
AT2G18240	0.94926				Rer1 family protein
AT2G19350	0.94918	Dormant UP			Eukaryotic protein of unknown function (DUF872)
AT1G58220	0.94883	Dormant UP			Homeodomain-like superfamily protein
AT2G42030	0.94875	Dormant UP	UP		RING/U-box superfamily protein
AT4G27780	0.94867				Encodes acyl-CoA-binding protein with ankyrin repeats
AT1G10310	0.94851	Dormant UP			encodes a NADPH-dependent pterin aldehyde reductase that accepts pterin aldehyde as well as dihydropterin aldehyde as substrates involved in metabolism and salvage of folate and its derivatives.
AT2G32120	0.94841				heat-shock protein 70T-2
AT5G27750	0.94836	Dormant UP			F-box/FBD-like domains containing protein
AT3G23340	0.94834	Dormant UP			casein kinase I-like 10
AT5G03340	0.94833		UP		ATPase, AAA-type, CDC48 protein
AT3G52070	0.94832				unknown protein; FUNCTIONS IN: molecular_function unknown; INVOLVED IN: biological_process unknown; LOCATED IN: chloroplast; EXPRESSED IN: 22 plant structures; EXPRESSED DURING: 13 growth stages; Has 23 Blast hits to 23 proteins in 10 species: Archae - 0; Bacteria - 0; Metazoa - 0; Fungi - 0; Plants - 23; Viruses - 0; Other Eukaryotes - 0 (source: NCBI BLink).
AT2G02120	0.94829	Dormant UP	UP		Predicted to encode a PR (pathogenesis-related) protein. Belongs to the plant defensin (PDF) family with the following members: At1g75830/PDF1.1, At5g44420/PDF1.2a, At2g26020/PDF1.2b, At5g44430/PDF1.2c, At2g26010/PDF1.3, At1g19610/PDF1.4, At1g55010/PDF1.5, At2g02120/PDF2.1, At2g02100/PDF2.2, At2g02130/PDF2.3, At1g61070/PDF2.4, At5g63660/PDF2.5, At2g02140/PDF2.6, At5g38330/PDF3.1 and At4g30070/PDF…
AT4G09490	0.94825				Polynucleotidyl transferase, ribonuclease H-like superfamily protein
AT3G07760	0.94822				Sterile alpha motif (SAM) domain-containing protein
AT2G23240	0.94819	Dormant UP		DOWN	Plant EC metallothionein-like protein, family 15
AT5G51170	0.94814				unknown protein; CONTAINS InterPro DOMAIN/s: Uncharacterised protein family UPF0406 (InterPro:IPR019146); Has 30201 Blast hits to 17322 proteins in 780 species: Archae - 12; Bacteria - 1396; Metazoa - 17338; Fungi - 3422; Plants - 5037; Viruses - 0; Other Eukaryotes - 2996 (source: NCBI BLink).
AT2G38880	0.94812	Dormant UP			Encodes a transcription factor from the nuclear factor Y (NF-Y) family, AtNF-YB1. Confers drought tolerance.
AT5G24380	0.94802				closest Arabidopsis homolog of Zea maize metal-phytosiderophore/metal-nicotianamine transporter ZmYS1
AT1G44414	0.9479				unknown protein; Has 29 Blast hits to 29 proteins in 12 species: Archae - 0; Bacteria - 4; Metazoa - 0; Fungi - 0; Plants - 25; Viruses - 0; Other Eukaryotes - 0 (source: NCBI BLink).
AT3G09390	0.9479		UP		metallothionein, binds to and detoxifies excess copper and other metals, limiting oxidative damage
AT1G02680	0.94789	Dormant UP			TBP-associated factor 13
AT1G06110	0.94784				SKP1/ASK-interacting protein 16
AT3G12250	0.9478				basic leucine zipper transcription factor involved in the activation of SA-responsive genes.
AT1G65380	0.94776				Receptor-like protein containing leucine-rich repeats. Regulates both meristem and organ development in Arabidopsis.
AT5G56100	0.94771				glycine-rich protein / oleosin
AT2G40170	0.94765	Dormant UP			Encodes a group 1 LEA gene that is activated by direct binding of ABI5 to its promoter and is involved in response to ABA. Is required for normal seed development. Involved in regulating the timing of dessication tolerance and rate of water loss during seed maturation.
AT3G25910	0.94764	Dormant UP			Protein of unknown function (DUF1644)
AT2G29500	0.94742				HSP20-like chaperones superfamily protein
AT5G65750	0.94723	Dormant UP	UP		2-oxoglutarate dehydrogenase, E1 component
AT3G10350	0.94722				P-loop containing nucleoside triphosphate hydrolases superfamily protein
AT4G38930	0.94718				Ubiquitin fusion degradation UFD1 family protein
AT1G24735	0.94708	Dormant UP			S-adenosyl-L-methionine-dependent methyltransferases superfamily protein
AT5G52420	0.94701		UP		unknown protein; FUNCTIONS IN: molecular_function unknown; INVOLVED IN: biological_process unknown; LOCATED IN: endoplasmic reticulum; EXPRESSED IN: 24 plant structures; EXPRESSED DURING: 13 growth stages; BEST Arabidopsis thaliana protein match is: unknown protein (TAIR:AT5G23920.1); Has 30201 Blast hits to 17322 proteins in 780 species: Archae - 12; Bacteria - 1396; Metazoa - 17338; Fungi - 342…
AT2G38410	0.94699		UP		ENTH/VHS/GAT family protein
AT5G11860	0.94697				Encodes a SCP1-like small phosphatase (SSP). Three SSPs form a unique group with long N-terminal extensions: AT5G46410 (SSP4), AT5G11860 (SSP5), AT4G18140 (SSP4b). SSP4 and SSP4b were localized exclusively in the nuclei, whereas SSP5 accumulated in both nuclei and cytoplasm. All three SSPs encodes active CTD phosphatases like animal SCP1 family proteins, with distinct substrate specificities: SSP…
AT3G60590	0.94672				unknown protein; LOCATED IN: chloroplast, chloroplast inner membrane, chloroplast envelope; EXPRESSED IN: 23 plant structures; EXPRESSED DURING: 14 growth stages; BEST Arabidopsis thaliana protein match is: unknown protein (TAIR:AT1G48460.1); Has 81 Blast hits to 81 proteins in 19 species: Archae - 0; Bacteria - 10; Metazoa - 0; Fungi - 0; Plants - 70; Viruses - 0; Other Eukaryotes - 1 (source: N…
AT1G47330	0.94671		UP		CBS domain-containing protein with a domain of unknown function (DUF21)
AT1G01820	0.94669				member of the peroxin11 (PEX11) gene family, integral to peroxisome membrane, controls peroxisome proliferation.
AT5G47810	0.94666		UP		phosphofructokinase 2
AT2G21490	0.94647	Dormant UP	UP	DOWN	dehydrin LEA
AT5G55240	0.94647		UP		Catalyze hydroperoxide-dependent mono-oxygenation reactions. Require calcium for peroxygenase activity. Probably deeply buried in lipid droplets or microsomes.
AT2G36220	0.94646			DOWN	unknown protein; BEST Arabidopsis thaliana protein match is: unknown protein (TAIR:AT3G52710.1); Has 74 Blast hits to 74 proteins in 10 species: Archae - 0; Bacteria - 0; Metazoa - 0; Fungi - 0; Plants - 74; Viruses - 0; Other Eukaryotes - 0 (source: NCBI BLink).
AT1G77540	0.94642				Encodes a H3/H4 histone acetyltransferase. Belongs to the GNAT family, whose many members are involved in histone acetylation and chromatin remodeling, and are important for the regulation of cell growth and development.
AT5G01300	0.94618	Dormant UP			PEBP (phosphatidylethanolamine-binding protein) family protein
AT5G25450	0.94617		UP		Cytochrome bd ubiquinol oxidase, 14kDa subunit
AT5G01670	0.94615	Dormant UP			NAD(P)-linked oxidoreductase superfamily protein
AT1G16850	0.94552				unknown protein; FUNCTIONS IN: molecular_function unknown; INVOLVED IN: response to salt stress; LOCATED IN: endomembrane system; EXPRESSED IN: leaf apex, leaf whorl, male gametophyte, flower, leaf; EXPRESSED DURING: LP.06 six leaves visible, LP.04 four leaves visible, LP.10 ten leaves visible, petal differentiation and expansion stage, LP.08 eight leaves visible; BEST Arabidopsis thaliana protei…
AT3G58450	0.94521	Dormant UP	UP		Adenine nucleotide alpha hydrolases-like superfamily protein
AT1G68220	0.94508	Dormant UP	UP		Protein of unknown function (DUF1218)
AT1G05510	0.94464	Dormant UP		DOWN	Protein is tyrosine-phosphorylated and its phosphorylation state is modulated in response to ABA in Arabidopsis thaliana seeds.
AT3G51880	0.94373	Dormant UP			Encodes a protein belonging to the subgroup of HMGB (high mobility group B) proteins that have a distinctive DNA-binding motif, the HMG-box domain. The motif confers non-sequence specific interaction with linear DNA and structure-specific binding to distorted DNA sites. The HMGB proteins are involved in the assembly of nucleoprotein complexes. Can be phosphorylated by CK2alpha. In interphase cell…
AT1G70985	0.94277	Dormant UP			hydroxyproline-rich glycoprotein family protein
AT4G30935	0.94245	Dormant UP	UP		member of WRKY Transcription Factor; Group I
AT3G50980	0.94183	Dormant UP	UP	DOWN	dehydrin xero 1
AT3G05260	0.93798	Dormant UP			NAD(P)-binding Rossmann-fold superfamily protein
AT3G26770	0.93778	Dormant UP			NAD(P)-binding Rossmann-fold superfamily protein
AT4G28390	0.93711		UP	DOWN	Encodes a mitochondrial ADP/ATP carrier protein. Shown in heterologous systems to be located in the plasma membrane. Has comparable affinity for ADP and ATP (in E.coli).
AT3G09350	0.93553				Encodes one of the Arabidopsis orthologs of the human Hsp70-binding protein 1 (HspBP-1) and yeast Fes1p: Fes1A (AT3G09350), Fes1B (AT3G53800), Fes1C (AT5G02150). Fes1A is cytosolic and associates with cytosolic Hsp70. Mutants showed increased heat-sensitive phenotype suggestion the involvement of Fes1A in acquired thermotolerance. Does not have nucleotide exchange factor activity in vitro.
AT5G45690	0.93529	Dormant UP			Protein of unknown function (DUF1264)
AT1G80180	0.93519	Dormant UP			unknown protein; FUNCTIONS IN: molecular_function unknown; INVOLVED IN: biological_process unknown; LOCATED IN: plasma membrane; EXPRESSED IN: 21 plant structures; EXPRESSED DURING: 10 growth stages; BEST Arabidopsis thaliana protein match is: unknown protein (TAIR:AT1G15400.3); Has 30201 Blast hits to 17322 proteins in 780 species: Archae - 12; Bacteria - 1396; Metazoa - 17338; Fungi - 3422; Pla…
AT1G33970	0.93474		UP		P-loop containing nucleoside triphosphate hydrolases superfamily protein
AT3G18570	0.93313				Oleosin family protein
AT3G63040	0.93266	Dormant UP			unknown protein; FUNCTIONS IN: molecular_function unknown; INVOLVED IN: biological_process unknown; LOCATED IN: endomembrane system; Has 5 Blast hits to 5 proteins in 2 species: Archae - 0; Bacteria - 0; Metazoa - 0; Fungi - 0; Plants - 5; Viruses - 0; Other Eukaryotes - 0 (source: NCBI BLink).
AT3G12580	0.93215				heat shock protein 70

## Sheet: Endosperm TIP3;2 connections
Classification of genes co-expressed with TIP3;2 in the endosperm of germinating Arabidopsis seeds in Table 3. Data represent genes co-expressing with TIP3;2 if their correlation of expression is greater than 0.932. Data was extracted from endnet (http://netvis.ico2s.org/dev/endonet/#/) accessed from http://ssbvseed01.nottingham.ac.uk/efp_browser/efpWeb.cgi (Dekkers et al., 2013).
name	strength	SAM	ABA	GA	description
AT4G27530	0.99512	Dormant UP	UP	DOWN	unknown protein; BEST Arabidopsis thaliana protein match is: unknown protein (TAIR:AT5G53895.1); Has 14 Blast hits to 14 proteins in 3 species: Archae - 0; Bacteria - 0; Metazoa - 0; Fungi - 0; Plants - 14; Viruses - 0; Other Eukaryotes - 0 (source: NCBI BLink).
AT1G27990	0.99476	Dormant UP	UP		unknown protein; BEST Arabidopsis thaliana protein match is: unknown protein (TAIR:AT5G52420.1); Has 86 Blast hits to 86 proteins in 15 species: Archae - 0; Bacteria - 0; Metazoa - 0; Fungi - 0; Plants - 84; Viruses - 0; Other Eukaryotes - 2 (source: NCBI BLink).
AT1G05510	0.99432	Dormant UP		DOWN	Protein is tyrosine-phosphorylated and its phosphorylation state is modulated in response to ABA in Arabidopsis thaliana seeds.
AT4G31830	0.993	Dormant UP	UP	DOWN	unknown protein; Has 42 Blast hits to 42 proteins in 10 species: Archae - 0; Bacteria - 0; Metazoa - 0; Fungi - 0; Plants - 42; Viruses - 0; Other Eukaryotes - 0 (source: NCBI BLink).
AT5G45690	0.99246	Dormant UP			Protein of unknown function (DUF1264)
AT2G23640	0.99211	Dormant UP	UP		Reticulan like protein B13
AT1G54860	0.99002	Dormant UP		DOWN	Glycoprotein membrane precursor GPI-anchored
AT5G01300	0.98948	Dormant UP			PEBP (phosphatidylethanolamine-binding protein) family protein
AT5G45310	0.98919	Dormant UP			unknown protein; LOCATED IN: endomembrane system; EXPRESSED IN: stem, inflorescence meristem, root, leaf; EXPRESSED DURING: LP.04 four leaves visible; Has 30201 Blast hits to 17322 proteins in 780 species: Archae - 12; Bacteria - 1396; Metazoa - 17338; Fungi - 3422; Plants - 5037; Viruses - 0; Other Eukaryotes - 2996 (source: NCBI BLink).
AT3G05260	0.98866	Dormant UP			NAD(P)-binding Rossmann-fold superfamily protein
AT2G36640	0.98833	Dormant UP	UP		Encodes putative phosphotyrosine protein belonging to late embryogenesis abundant (LEA) protein in group 3 that might be involved in maturation and desiccation tolerance of seeds. RFLP and CAPS mapping place it on chromosome 4 but the nucleotide sequence maps it to chromosome 2.
AT2G33520	0.98814	Dormant UP		DOWN	unknown protein; Has 68 Blast hits to 68 proteins in 18 species: Archae - 0; Bacteria - 0; Metazoa - 8; Fungi - 2; Plants - 58; Viruses - 0; Other Eukaryotes - 0 (source: NCBI BLink).
AT2G21490	0.98808	Dormant UP	UP	DOWN	dehydrin LEA
AT4G36700	0.98804	Dormant UP		DOWN	RmlC-like cupins superfamily protein
AT1G02700	0.988	Dormant UP	UP		unknown protein; FUNCTIONS IN: molecular_function unknown; INVOLVED IN: biological_process unknown; LOCATED IN: mitochondrion; BEST Arabidopsis thaliana protein match is: unknown protein (TAIR:AT4G02140.1); Has 49 Blast hits to 49 proteins in 21 species: Archae - 0; Bacteria - 0; Metazoa - 10; Fungi - 6; Plants - 29; Viruses - 0; Other Eukaryotes - 4 (source: NCBI BLink).
AT2G42560	0.98705	Dormant UP	UP	DOWN	late embryogenesis abundant domain-containing protein / LEA domain-containing protein
AT5G07190	0.98698	Dormant UP			Gene is expressed preferentially in the embryo and encodes a unique protein of unknown function.
AT2G40170	0.98696	Dormant UP			Encodes a group 1 LEA gene that is activated by direct binding of ABI5 to its promoter and is involved in response to ABA. Is required for normal seed development. Involved in regulating the timing of dessication tolerance and rate of water loss during seed maturation.
AT3G50980	0.98645	Dormant UP	UP	DOWN	dehydrin xero 1
AT5G55750	0.98568	Dormant UP			hydroxyproline-rich glycoprotein family protein
AT1G16730	0.98528		UP		unknown protein 6
AT2G25890	0.98477	Dormant UP	UP	DOWN	Oleosin family protein
AT1G60680	0.98475	Dormant UP			NAD(P)-linked oxidoreductase superfamily protein
AT3G58450	0.98465	Dormant UP	UP		Adenine nucleotide alpha hydrolases-like superfamily protein
AT3G03620	0.98462				MATE efflux family protein
AT1G29680	0.98448	Dormant UP			Protein of unknown function (DUF1264)
AT3G22500	0.98375	Dormant UP		DOWN	late embryogenesis abundant (LEA) protein
AT5G52420	0.98368		UP		unknown protein; FUNCTIONS IN: molecular_function unknown; INVOLVED IN: biological_process unknown; LOCATED IN: endoplasmic reticulum; EXPRESSED IN: 24 plant structures; EXPRESSED DURING: 13 growth stages; BEST Arabidopsis thaliana protein match is: unknown protein (TAIR:AT5G23920.1); Has 30201 Blast hits to 17322 proteins in 780 species: Archae - 12; Bacteria - 1396; Metazoa - 17338; Fungi - 342…
AT2G23240	0.98365	Dormant UP		DOWN	Plant EC metallothionein-like protein, family 15
AT3G53040	0.98359	Dormant UP	UP		late embryogenesis abundant protein, putative / LEA protein, putative
AT2G29300	0.98345	Dormant UP			NAD(P)-binding Rossmann-fold superfamily protein
AT1G24735	0.98291	Dormant UP			S-adenosyl-L-methionine-dependent methyltransferases superfamily protein
AT2G26470	0.98254				unknown protein; CONTAINS InterPro DOMAIN/s: Protein of unknown function DUF159 (InterPro:IPR003738); Has 3646 Blast hits to 3636 proteins in 1001 species: Archae - 41; Bacteria - 1922; Metazoa - 142; Fungi - 125; Plants - 44; Viruses - 14; Other Eukaryotes - 1358 (source: NCBI BLink).
AT5G01670	0.98251	Dormant UP			NAD(P)-linked oxidoreductase superfamily protein
AT3G26770	0.98238	Dormant UP			NAD(P)-binding Rossmann-fold superfamily protein
AT1G16850	0.98235				unknown protein; FUNCTIONS IN: molecular_function unknown; INVOLVED IN: response to salt stress; LOCATED IN: endomembrane system; EXPRESSED IN: leaf apex, leaf whorl, male gametophyte, flower, leaf; EXPRESSED DURING: LP.06 six leaves visible, LP.04 four leaves visible, LP.10 ten leaves visible, petal differentiation and expansion stage, LP.08 eight leaves visible; BEST Arabidopsis thaliana protei…
AT1G48470	0.98231		UP		Encodes cytosolic glutamine synthase isozyme. Expression of mRNA is not detectable in roots.
AT3G18570	0.98215				Oleosin family protein
AT1G72100	0.98211	Dormant UP	UP		late embryogenesis abundant domain-containing protein / LEA domain-containing protein
AT1G14960	0.98209				Polyketide cyclase/dehydrase and lipid transport superfamily protein
AT2G21820	0.98183	Dormant UP	UP	DOWN	unknown protein; Has 45 Blast hits to 45 proteins in 13 species: Archae - 0; Bacteria - 0; Metazoa - 0; Fungi - 0; Plants - 45; Viruses - 0; Other Eukaryotes - 0 (source: NCBI BLink).
AT5G44360	0.98116				FAD-binding Berberine family protein
AT2G34315	0.98085				Avirulence induced gene (AIG1) family protein
AT1G17870	0.98074				S2P-like putative metalloprotease, also contain transmembrane helices near their C-termini and many of them, five of seven, contain a conserved zinc-binding motif HEXXH. Homolog of EGY1. Each of the EGY1 and EGY-like proteins share two additional highly conserved motifs, the previously reported NPDG motif (aa 442454 in EGY1, Rudner et al., 1999) and a newly defined GNLR motif (aa 171179 in EGY1).…
AT1G64660	0.98056	Dormant UP	UP		Encodes a functional methionine gamma-lyase, a cytosolic enzyme catalyzes the degradation of methionine into methanethiol, alpha-ketobutyrate and ammonia. The catabolism of excess methionine is important to methionine homeostasis.
AT3G26790	0.98043				Transcriptional factor with high similarity to the B3 region of the VP1/ABI3-like proteins. Full length FUS3 protein binds to the highly conserved RY motif [DNA motif CATGCA(TG)], present in many seed-specific promoters, and the B3 domains of this transcription factor is necessary for the specific interaction with the RY element. Transcriptional activity of FUS3 requires the B3 DNA-binding domain…
AT2G03520	0.98036		UP		Encodes AtUPS4, a member of the Arabidopsis ureide permease family.
AT1G65090	0.98036	Dormant UP			unknown protein; BEST Arabidopsis thaliana protein match is: unknown protein (TAIR:AT5G36100.1); Has 1435 Blast hits to 1033 proteins in 192 species: Archae - 0; Bacteria - 61; Metazoa - 511; Fungi - 123; Plants - 100; Viruses - 42; Other Eukaryotes - 598 (source: NCBI BLink).
AT2G42000	0.98002	Dormant UP		DOWN	Plant EC metallothionein-like protein, family 15
AT3G12960	0.97959	Dormant UP	UP		unknown protein; Has 44 Blast hits to 44 proteins in 14 species: Archae - 0; Bacteria - 0; Metazoa - 0; Fungi - 0; Plants - 44; Viruses - 0; Other Eukaryotes - 0 (source: NCBI BLink).
AT2G33590	0.97884		UP		NAD(P)-binding Rossmann-fold superfamily protein
AT5G22470	0.97841	Dormant UP	UP		NAD+ ADP-ribosyltransferases;NAD+ ADP-ribosyltransferases
AT5G55240	0.9781		UP		Catalyze hydroperoxide-dependent mono-oxygenation reactions. Require calcium for peroxygenase activity. Probably deeply buried in lipid droplets or microsomes.
AT2G47770	0.97799	Dormant UP	UP	DOWN	Encodes a membrane-bound protein designated AtTSPO (Arabidopsis thaliana TSPO-related). AtTSPO is related to the bacterial outer membrane tryptophan-rich sensory protein (TspO) and the mammalian mitochondrial 18 kDa Translocator Protein (18 kDa TSPO), members of the TspO/MBR domain-containing membrane proteins. Mainly detected in dry seeds, but can be induced in vegetative tissues by osmotic or s…
AT1G01820	0.97781				member of the peroxin11 (PEX11) gene family, integral to peroxisome membrane, controls peroxisome proliferation.
AT5G07330	0.97778	Dormant UP	UP		unknown protein; FUNCTIONS IN: molecular_function unknown; INVOLVED IN: biological_process unknown; LOCATED IN: mitochondrion; BEST Arabidopsis thaliana protein match is: unknown protein (TAIR:AT1G63060.1); Has 1807 Blast hits to 1807 proteins in 277 species: Archae - 0; Bacteria - 0; Metazoa - 736; Fungi - 347; Plants - 385; Viruses - 0; Other Eukaryotes - 339 (source: NCBI BLink).
AT2G45290	0.97742				Transketolase
AT3G22900	0.97733	Dormant UP			Non-catalytic subunit specific to DNA-directed RNA polymerase IV; homologous to budding yeast RPB7
AT1G28640	0.97726				GDSL-like Lipase/Acylhydrolase superfamily protein
AT5G18450	0.97691	Dormant UP	UP		encodes a member of the DREB subfamily A-2 of ERF/AP2 transcription factor family. The protein contains one AP2 domain. There are eight members in this subfamily including DREB2A AND DREB2B that are involved in response to drought.
AT5G47810	0.97663		UP		phosphofructokinase 2
AT4G01970	0.97625	Dormant UP			Encodes a putative stachyose synthetase.
AT2G29340	0.97611	Dormant UP		DOWN	NAD-dependent epimerase/dehydratase family protein
AT3G15280	0.97602		UP		unknown protein; FUNCTIONS IN: molecular_function unknown; LOCATED IN: mitochondrion; EXPRESSED IN: 8 plant structures; EXPRESSED DURING: L mature pollen stage, 4 anthesis, petal differentiation and expansion stage; Has 36 Blast hits to 36 proteins in 15 species: Archae - 0; Bacteria - 0; Metazoa - 1; Fungi - 2; Plants - 33; Viruses - 0; Other Eukaryotes - 0 (source: NCBI BLink).
AT3G11050	0.97591		UP		ferritin 2
AT3G51880	0.97566	Dormant UP			Encodes a protein belonging to the subgroup of HMGB (high mobility group B) proteins that have a distinctive DNA-binding motif, the HMG-box domain. The motif confers non-sequence specific interaction with linear DNA and structure-specific binding to distorted DNA sites. The HMGB proteins are involved in the assembly of nucleoprotein complexes. Can be phosphorylated by CK2alpha. In interphase cell…
AT5G56100	0.97552				glycine-rich protein / oleosin
AT5G47090	0.97518				unknown protein; CONTAINS InterPro DOMAIN/s: Protein of unknown function DUF2052, coiled-coil (InterPro:IPR018613); Has 30201 Blast hits to 17322 proteins in 780 species: Archae - 12; Bacteria - 1396; Metazoa - 17338; Fungi - 3422; Plants - 5037; Viruses - 0; Other Eukaryotes - 2996 (source: NCBI BLink).
AT3G15790	0.97517	Dormant UP	UP		Protein containing methyl-CpG-binding domain.Has sequence similarity to human MBD proteins.
AT5G66430	0.97491				S-adenosyl-L-methionine-dependent methyltransferases superfamily protein
AT4G28390	0.97482		UP	DOWN	Encodes a mitochondrial ADP/ATP carrier protein. Shown in heterologous systems to be located in the plasma membrane. Has comparable affinity for ADP and ATP (in E.coli).
AT5G22290	0.97469				NAC domain containing protein 89
AT4G29070	0.9746				Phospholipase A2 family protein
AT2G33830	0.97458	Dormant UP		DOWN	Dormancy/auxin associated family protein
AT1G03890	0.97412				RmlC-like cupins superfamily protein
AT1G23070	0.97409	Dormant UP	UP	DOWN	Protein of unknown function (DUF300)
AT3G09310	0.97404	Dormant UP			unknown protein; CONTAINS InterPro DOMAIN/s: Protein of unknown function DUF37 (InterPro:IPR002696); Has 5781 Blast hits to 5781 proteins in 1903 species: Archae - 0; Bacteria - 3956; Metazoa - 2; Fungi - 0; Plants - 42; Viruses - 3; Other Eukaryotes - 1778 (source: NCBI BLink).
AT4G39130	0.97365	Dormant UP	UP		Dehydrin family protein
AT1G27461	0.97362		UP		unknown protein; Has 30201 Blast hits to 17322 proteins in 780 species: Archae - 12; Bacteria - 1396; Metazoa - 17338; Fungi - 3422; Plants - 5037; Viruses - 0; Other Eukaryotes - 2996 (source: NCBI BLink).
AT2G19900	0.9735	Dormant UP	UP	DOWN	The malic enzyme (EC 1.1.1.40) encoded by AtNADP-ME1 is expressed in response to developmental and cell-specific signals. The enzyme is active in vitro and appears to function as a homohexamer or homooctamer. It is believed to be a cytosolic protein.
AT5G25180	0.97318				putative cytochrome P450
AT3G15260	0.973	Dormant UP			Protein phosphatase 2C family protein
AT2G47180	0.97299			DOWN	galactinol synthase 1
AT2G41710	0.97284	Dormant UP		DOWN	Integrase-type DNA-binding superfamily protein
AT2G19930	0.97267	Dormant UP			RNA-dependent RNA polymerase family protein
AT3G02875	0.97264				Hydrolyzes amino acid conjugates of the plant growth regulator indole-3-acetic acid (IAA), including IAA-Leu and IAA-Phe. Uses Mg and Co ions as cofactors.
AT2G38880	0.97205	Dormant UP			Encodes a transcription factor from the nuclear factor Y (NF-Y) family, AtNF-YB1. Confers drought tolerance.
AT5G51760	0.97191		UP		Encodes AHG1 (ABA-hypersensitive germination 1), a putative protein phosphatase 2C (PP2C). Expressed in seeds. AHG1 functions in seed development and germination.
AT3G21380	0.97189				Mannose-binding lectin superfamily protein
AT1G28360	0.97151				encodes a member of the ERF (ethylene response factor) subfamily B-1 of ERF/AP2 transcription factor family (ERF12). The protein contains one AP2 domain. There are 15 members in this subfamily including ATERF-3, ATERF-4, ATERF-7, and leafy petiole.
AT3G63040	0.97129	Dormant UP			unknown protein; FUNCTIONS IN: molecular_function unknown; INVOLVED IN: biological_process unknown; LOCATED IN: endomembrane system; Has 5 Blast hits to 5 proteins in 2 species: Archae - 0; Bacteria - 0; Metazoa - 0; Fungi - 0; Plants - 5; Viruses - 0; Other Eukaryotes - 0 (source: NCBI BLink).
AT5G66010	0.97103				RNA-binding (RRM/RBD/RNP motifs) family protein
AT1G11170	0.97101	Dormant UP			Protein of unknown function (DUF707)
AT1G54870	0.97055	Dormant UP			NAD(P)-binding Rossmann-fold superfamily protein
AT5G40840	0.97052				Cohesion family protein SYN2 (SYN2).
AT5G51210	0.97044	Dormant UP	UP		Encodes oleosin3, a protein found in oil bodies, involved in seed lipid accumulation.
AT4G25580	0.9702	Dormant UP		DOWN	CAP160 protein
AT4G36600	0.97005		UP	DOWN	Late embryogenesis abundant (LEA) protein
AT5G09640	0.96988	Dormant UP			encodes a serine carboxypeptidase-like (SCPL) protein. Mutants accumulate sinapoylglucose instead of sinapoylcholine, and have increased levels of choline and decreased activity of the enzyme sinapoylglucose:choline sinapoyltransferase.
AT2G41460	0.96987				apurinic endonuclease-redox protein. It functions as an apurinic/apyrimidinic class II endonuclease, and is involved in DNA repair.
AT5G09250	0.96985		UP		putative transcriptional co-activator (KIWI) mRNA, complete
AT5G16460	0.96949	Dormant UP			Putative adipose-regulatory protein (Seipin)
AT5G27210	0.96933		UP		Protein of unknown function, transmembrane-40
AT1G64105	0.96931				NAC domain containing protein 27
AT1G63240	0.96923	Dormant UP	UP		unknown protein; Has 460 Blast hits to 413 proteins in 106 species: Archae - 5; Bacteria - 12; Metazoa - 152; Fungi - 46; Plants - 43; Viruses - 2; Other Eukaryotes - 200 (source: NCBI BLink).
AT3G46230	0.96895	Dormant UP			member of the class I small heat-shock protein (sHSP) family, which accounts for the majority of sHSPs in maturing seeds
AT5G44310	0.96887	Dormant UP	UP		Late embryogenesis abundant protein (LEA) family protein
AT5G57550	0.96871	Dormant UP		DOWN	xyloglucan endotransglycosylase-related protein (XTR3)
AT4G18530	0.96832				Protein of unknown function (DUF707)
AT4G09610	0.96831	Dormant UP			GAST1 protein homolog 2
AT1G22600	0.96813	Dormant UP	UP		Late embryogenesis abundant protein (LEA) family protein
AT1G71350	0.96804				eukaryotic translation initiation factor SUI1 family protein
AT2G41550	0.96796				Rho termination factor
AT5G17570	0.96791	Germination UP			TatD related DNase
AT4G23990	0.96745				encodes a protein similar to cellulose synthase
AT2G47330	0.96705				P-loop containing nucleoside triphosphate hydrolases superfamily protein
AT1G76590	0.96697				PLATZ transcription factor family protein
AT5G65890	0.96693				Member of ACT domain containing protein family. ACT domains are amino acid binding domains. Shows strongest expression in flowers and siliques.
AT2G35550	0.96691				basic pentacysteine 7
AT5G23850	0.9663	Dormant UP			Arabidopsis thaliana protein of unknown function (DUF821)
AT3G21600	0.96601	Dormant UP			Senescence/dehydration-associated protein-related
AT4G15620	0.96589	Dormant UP			Uncharacterised protein family (UPF0497)
AT3G07740	0.96549				encodes a transcriptional adaptor ADA2a that interacts with histone acetyltransferase GCN5 homolog and CBF1
AT5G24970	0.9653	Dormant UP	UP		Protein kinase superfamily protein
AT3G04720	0.9653				Encodes a protein similar to the antifungal chitin-binding protein hevein from rubber tree latex. mRNA levels increase in response to ethylene and turnip crinkle virus infection.
AT1G03270	0.9652	Dormant UP		DOWN	CBS domain-containing protein with a domain of unknown function (DUF21)
AT5G50320	0.96518				A subunit of Elongator, a histone acetyl transferase complex, consisting of six subunits (ELP1ELP6), that copurifies with the elongating RNAPII in yeast and humans. Three Arabidopsis thaliana genes, encoding homologs of the yeast Elongator subunits ELP1, ELP3 (histone acetyl transferase), and ELP4 are responsible for the narrow leaf phenotype in elongata mutants and for reduced root growth that r…
AT3G49300	0.96513				proline-rich family protein
AT5G45360	0.96511				F-box family protein
AT2G28420	0.96511	Dormant UP	UP	DOWN	Lactoylglutathione lyase / glyoxalase I family protein
AT3G10350	0.96505				P-loop containing nucleoside triphosphate hydrolases superfamily protein
AT2G33070	0.96504			DOWN	Encodes a nitrile-specifier protein NSP2. NSP2 is one out of five (At3g16400/NSP1, At2g33070/NSP2, At3g16390/NSP3, At3g16410/NSP4 and At5g48180/NSP5) A. thaliana epithiospecifier protein (ESP) homologues that promote simple nitrile, but not epithionitrile or thiocyanate formation.
AT5G51130	0.96501	Dormant UP			S-adenosyl-L-methionine-dependent methyltransferases superfamily protein
AT5G24160	0.96496				squalene monoxygenase 6
AT1G14950	0.96479	Dormant UP		DOWN	Polyketide cyclase/dehydrase and lipid transport superfamily protein
AT2G14520	0.96472	Dormant UP			CBS domain-containing protein with a domain of unknown function (DUF21)
AT5G65550	0.96469				UDP-Glycosyltransferase superfamily protein
AT4G38380	0.9645				MATE efflux family protein
AT1G55110	0.96447		UP		indeterminate(ID)-domain 7
AT5G57790	0.96421	Dormant UP			unknown protein; Has 13 Blast hits to 11 proteins in 5 species: Archae - 0; Bacteria - 0; Metazoa - 0; Fungi - 0; Plants - 13; Viruses - 0; Other Eukaryotes - 0 (source: NCBI BLink).
AT5G51280	0.96419		UP		DEAD-box protein abstrakt, putative
AT5G41270	0.9638				CONTAINS InterPro DOMAIN/s: RNAse P, Rpr2/Rpp21 subunit (InterPro:IPR007175); Has 35333 Blast hits to 34131 proteins in 2444 species: Archae - 798; Bacteria - 22429; Metazoa - 974; Fungi - 991; Plants - 531; Viruses - 0; Other Eukaryotes - 9610 (source: NCBI BLink).
AT3G09350	0.96365				Encodes one of the Arabidopsis orthologs of the human Hsp70-binding protein 1 (HspBP-1) and yeast Fes1p: Fes1A (AT3G09350), Fes1B (AT3G53800), Fes1C (AT5G02150). Fes1A is cytosolic and associates with cytosolic Hsp70. Mutants showed increased heat-sensitive phenotype suggestion the involvement of Fes1A in acquired thermotolerance. Does not have nucleotide exchange factor activity in vitro.
AT4G10710	0.9635		UP		encodes a component of the FAcilitates Chromatin Transcription (FACT) complex, SPT16.Along with SSRP1 binds to the promoter of FLC.
AT1G77950	0.96339	Dormant UP			AGAMOUS-like 67
AT5G52300	0.96333		UP	DOWN	encodes a protein that is induced in expression in response to water deprivation such as cold, high-salt, and dessication. The response appears to be via abscisic acid. The promoter region contains two ABA-responsive elements (ABREs) that are required for the dehydration-responsive expression of rd29B as cis-acting elements. Protein is a member of a gene family with other members found plants, an…
AT2G48100	0.96326		UP		Exonuclease family protein
AT2G36370	0.96326				ubiquitin-protein ligases
AT5G42950	0.96308		UP		GYF domain-containing protein
AT5G12030	0.96306	Dormant UP			Encodes a cytosolic small heat shock protein with chaperone activity that is induced by heat and osmotic stress and is also expressed late in seed development.
AT2G21195	0.96296	Dormant UP	DOWN		unknown protein; Has 28 Blast hits to 28 proteins in 11 species: Archae - 0; Bacteria - 0; Metazoa - 0; Fungi - 0; Plants - 28; Viruses - 0; Other Eukaryotes - 0 (source: NCBI BLink).
AT1G64900	0.96285	Dormant UP		DOWN	Encodes cytochrome P450 (CYP89A2).
AT5G43770	0.96249				proline-rich family protein
AT2G05580	0.96244				Glycine-rich protein family
AT1G04560	0.96235	Dormant UP	UP	DOWN	AWPM-19-like family protein
AT1G58150	0.96196				unknown protein; FUNCTIONS IN: molecular_function unknown; INVOLVED IN: in 9 processes; LOCATED IN: cellular_component unknown; EXPRESSED IN: 22 plant structures; EXPRESSED DURING: 13 growth stages; Has 1 Blast hits to 1 proteins in 1 species: Archae - 0; Bacteria - 0; Metazoa - 0; Fungi - 0; Plants - 1; Viruses - 0; Other Eukaryotes - 0 (source: NCBI BLink).
AT1G48560	0.96189				unknown protein; Has 75 Blast hits to 71 proteins in 10 species: Archae - 0; Bacteria - 0; Metazoa - 4; Fungi - 0; Plants - 69; Viruses - 0; Other Eukaryotes - 2 (source: NCBI BLink).
AT1G02680	0.96184	Dormant UP			TBP-associated factor 13
AT4G38440	0.96178	Dormant UP			LOCATED IN: chloroplast; EXPRESSED IN: 21 plant structures; EXPRESSED DURING: 12 growth stages; CONTAINS InterPro DOMAIN/s: RNA polymerase II-associated protein 1, C-terminal (InterPro:IPR013929), RNA polymerase II-associated protein 1, N-terminal (InterPro:IPR013930); Has 276 Blast hits to 220 proteins in 102 species: Archae - 0; Bacteria - 2; Metazoa - 151; Fungi - 65; Plants - 41; Viruses - 0;…
AT5G17690	0.96162	Dormant UP			Regulates the meristem response to light signals and the maintenance of inflorescence meristem identity. Influences developmental processes controlled by APETALA1. TFL2 silences specific genes within euchromatin but not genes positioned in heterochromatin. TFL2 protein localized preferentially to euchromatic regions and not to heterochromatic chromocenters. Involved in euchromatin organization. R…
AT1G80180	0.96162	Dormant UP			unknown protein; FUNCTIONS IN: molecular_function unknown; INVOLVED IN: biological_process unknown; LOCATED IN: plasma membrane; EXPRESSED IN: 21 plant structures; EXPRESSED DURING: 10 growth stages; BEST Arabidopsis thaliana protein match is: unknown protein (TAIR:AT1G15400.3); Has 30201 Blast hits to 17322 proteins in 780 species: Archae - 12; Bacteria - 1396; Metazoa - 17338; Fungi - 3422; Pla…
AT5G27750	0.96152	Dormant UP			F-box/FBD-like domains containing protein
AT5G55470	0.96151		UP		member of Sodium proton exchanger family
AT4G38740	0.96147				Encodes cytosolic cyclophilin ROC1.
AT1G21065	0.96142				unknown protein; INVOLVED IN: biological_process unknown; LOCATED IN: chloroplast; EXPRESSED IN: 22 plant structures; EXPRESSED DURING: 13 growth stages; CONTAINS InterPro DOMAIN/s: Uncharacterised protein family UPF0047 (InterPro:IPR001602); Has 3800 Blast hits to 3784 proteins in 1137 species: Archae - 215; Bacteria - 2154; Metazoa - 42; Fungi - 99; Plants - 99; Viruses - 0; Other Eukaryotes - …
AT5G01880	0.96133	Dormant UP			RING/U-box superfamily protein
AT5G03070	0.96077				Putative importin alpha isoform. When overexpressed can rescue the impa-4 decreased transformation susceptibility phenotype.
AT5G51770	0.96062				Protein kinase superfamily protein
AT5G03450	0.96038				Transducin/WD40 repeat-like superfamily protein
AT2G38905	0.96022	Dormant UP	UP		Low temperature and salt responsive protein family
AT4G02690	0.96012				Bax inhibitor-1 family protein
AT1G67820	0.96004				Protein phosphatase 2C family protein
AT1G03880	0.9598				Protein is tyrosine-phosphorylated and its phosphorylation state is modulated in response to ABA in Arabidopsis thaliana seeds.
AT2G30800	0.95979		UP		Has RNA or DNA helicase activity and expressed specifically in tapetum and vascular tissue. First identified member of a new group of the mle helicase group of the DEAH family.
AT5G46230	0.95955				Protein of unknown function, DUF538
AT4G10020	0.95955			DOWN	Encodes a putative hydroxysteroid dehydrogenase (HSD). Genes that encode HSD include: At5g50600 and At5g50700 (HSD1), At3g47350(HSD2), At3g47360(HSD3), At5g50590 and At5g50690(HSD4), At5g50770(HSD6) (Plant Cell Physiology 50:1463). Two copies of HSD1 and HSD4 exist due to a gene duplication event. In Plant Physiology 145:87, At5g50690 is HSD7, At4g10020 is HSD5.
AT3G12320	0.95938				unknown protein; BEST Arabidopsis thaliana protein match is: unknown protein (TAIR:AT5G06980.4); Has 102 Blast hits to 102 proteins in 16 species: Archae - 0; Bacteria - 0; Metazoa - 0; Fungi - 0; Plants - 98; Viruses - 0; Other Eukaryotes - 4 (source: NCBI BLink).
AT5G66400	0.95929	Dormant UP		DOWN	Belongs to the dehydrin protein family, which contains highly conserved stretches of 7-17 residues that are repetitively scattered in their sequences, the K-, S-, Y- and lysine rich segments. ABA- and drought-induced glycine-rice dehydrin protein. The ABA-induced expression of RAB18 was reduced following ACC application, indicating that ethylene inhibits the ABA signaling pathway. RAB18 is also e…
AT1G07500	0.9592	Dormant UP			unknown protein; Has 4 Blast hits to 4 proteins in 3 species: Archae - 0; Bacteria - 0; Metazoa - 0; Fungi - 0; Plants - 4; Viruses - 0; Other Eukaryotes - 0 (source: NCBI BLink).
AT1G06630	0.95914				F-box/RNI-like superfamily protein
AT1G15940	0.95877	Dormant UP			Tudor/PWWP/MBT superfamily protein
AT5G62490	0.95873	Dormant UP	UP		Part of the AtHVA22 family. Protein expression is ABA- and stress-inducible.
AT1G70810	0.95861				Calcium-dependent lipid-binding (CaLB domain) family protein
AT4G25540	0.95835	Dormant UP			encodes a DNA mismatch repair homolog of human MutS gene, MSH6. There are four MutS genes in Arabidopsis, MSH2, MSH3, MSH6, and MSH7, which all act as heterodimers and bind to 51-mer duplexes. MSH2*MSH3 heterodimers bound 'insertion-deletion' DNA with three nucleotides (+AAG) or one nucleotide (+T) looped out much better than they bound DNA with a base/base mispair (T/G).
AT1G07180	0.95828				Internal NAD(P)H dehydrogenase in mitochondria. The predicted protein sequence has high homology with other designated NAD(P)H DHs from microorganisms; the capacity for matrix NAD(P)H oxidation via the rotenone-insensitive pathway is significantly reduced in the Atndi1 mutant plant line; the in vitro translation product of AtNDI1 is imported into isolated mitochondria and located on the inside of…
AT5G10710	0.95803	Dormant UP			INVOLVED IN: chromosome segregation, cell division; LOCATED IN: chromosome, centromeric region, nucleus; EXPRESSED IN: 23 plant structures; EXPRESSED DURING: 13 growth stages; CONTAINS InterPro DOMAIN/s: Centromere protein Cenp-O (InterPro:IPR018464); Has 30201 Blast hits to 17322 proteins in 780 species: Archae - 12; Bacteria - 1396; Metazoa - 17338; Fungi - 3422; Plants - 5037; Viruses - 0; Oth…
AT5G44280	0.958				Encodes a nuclear localized protein with similarity to animal polycomb repressive core complex1 (PRC1) core component RING.Appears to function redundantly with ATRING1b, a close paralog. Both interact physically with CLF and LHP1 and appear to function together to repress class I KNOX gene expression.
AT1G58470	0.95795				encodes an RNA-binding protein
AT1G65660	0.95772	Dormant UP	UP		Encodes a CCHC zinc finger protein that may function as a step II splicing factor. In an epigenetic allele of SMP1 (in which SMP1 and SMP2 mRNA is reduced) organs are smaller and contain fewer cells.
AT1G16030	0.95769				heat shock protein 70B
AT1G03770	0.95768				Encodes a nuclear localized protein with similarity to animal polycomb repressive core complex1 (PRC1) core component RING.Appears to function redundantly with ATRING1a, a close paralog. Both interact physically with CLF and LHP1 and appear to function together to repress class I KNOX gene expression.
AT5G64210	0.95759	Dormant UP		DOWN	encodes an isoform of alternative oxidase, which is expressed in rosettes, stems, and roots. Transcript accumulates in dry seeds and decreased upon germination and is not affected by actinomycin A. Protein is localized to mitochondria.
AT2G19320	0.95748				unknown protein; Has 9 Blast hits to 9 proteins in 4 species: Archae - 0; Bacteria - 0; Metazoa - 0; Fungi - 0; Plants - 9; Viruses - 0; Other Eukaryotes - 0 (source: NCBI BLink).
AT5G39720	0.95742	Dormant UP			avirulence induced gene 2 like protein
AT5G65490	0.95734				FUNCTIONS IN: molecular_function unknown; INVOLVED IN: biological_process unknown; LOCATED IN: chloroplast; EXPRESSED IN: 22 plant structures; EXPRESSED DURING: 13 growth stages; CONTAINS InterPro DOMAIN/s: SGT1 (InterPro:IPR010770); Has 1807 Blast hits to 1807 proteins in 277 species: Archae - 0; Bacteria - 0; Metazoa - 736; Fungi - 347; Plants - 385; Viruses - 0; Other Eukaryotes - 339 (source:…
AT5G03180	0.95731				RING/U-box superfamily protein
AT1G26400	0.95726				FAD-binding Berberine family protein
AT2G22910	0.95721				N-acetyl-l-glutamate synthase 1
AT5G47400	0.95715				unknown protein; FUNCTIONS IN: molecular_function unknown; LOCATED IN: endomembrane system; EXPRESSED IN: 23 plant structures; EXPRESSED DURING: 13 growth stages; Has 1807 Blast hits to 1807 proteins in 277 species: Archae - 0; Bacteria - 0; Metazoa - 736; Fungi - 347; Plants - 385; Viruses - 0; Other Eukaryotes - 339 (source: NCBI BLink).
AT2G40930	0.95694		UP		Encodes ubiquitin-specific protease with nuclear localization signals that is likely to be involved in ubiquitin-mediated protein degradation.
AT1G61065	0.95692	Dormant UP			Protein of unknown function (DUF1218)
AT1G64100	0.95686				pentatricopeptide (PPR) repeat-containing protein
AT3G03310	0.95677	Dormant UP			lecithin:cholesterol acyltransferase 3
AT3G17520	0.9567	Dormant UP	UP	DOWN	Late embryogenesis abundant protein (LEA) family protein
AT1G20620	0.95666				Catalase, catalyzes the breakdown of hydrogen peroxide (H2O2) into water and oxygen.
AT1G78580	0.95664	Dormant UP			Encodes an enzyme putatively involved in trehalose biosynthesis. The protein has a trehalose synthase (TPS)-like domain but no trehalose phosphatase (TPP)-like domain. ATTPS1 is able to complement yeast tps1 mutants in vivo. The gene product modulates cell growth but not cell differentiation by determining cell wall deposition and cell division.
AT5G45160	0.95649	Dormant UP	UP		Root hair defective 3 GTP-binding protein (RHD3)
AT1G72680	0.95647		UP		cinnamyl-alcohol dehydrogenase
AT1G70840	0.95644	Dormant UP			MLP-like protein 31
AT3G27660	0.95641	Dormant UP		DOWN	Encodes oleosin4 (Plant Cell, 2006, 18:1961), a protein found in oil bodies, involved in seed lipid accumulation. Functions in freezing tolerance of seeds. Note: also referred to as OLE3 in Plant Journal 2008, 55:798.
AT3G01570	0.95641	Dormant UP	UP		Oleosin family protein
AT3G12580	0.95604				heat shock protein 70
AT3G17740	0.956		UP		unknown protein; FUNCTIONS IN: molecular_function unknown; INVOLVED IN: biological_process unknown; LOCATED IN: cellular_component unknown; EXPRESSED IN: 23 plant structures; EXPRESSED DURING: 13 growth stages; CONTAINS InterPro DOMAIN/s: Protein of unknown function DUF1740 (InterPro:IPR013633); BEST Arabidopsis thaliana protein match is: unknown protein (TAIR:AT3G17712.1); Has 409 Blast hits to …
AT3G19720	0.95592				Encodes a novel chloroplast division protein. Mutants of exhibit defects in chloroplast constriction, have enlarged, dumbbell-shaped chloroplasts. The ARC5 gene product shares similarity with the dynamin family of GTPases, which mediate endocytosis, mitochondrial division, and other organellar fission and fusion events in eukaryotes. Phylogenetic analysis showed that ARC5 is related to a group of…
AT3G04590	0.95588				AT hook motif DNA-binding family protein
AT4G13200	0.95585				unknown protein; FUNCTIONS IN: molecular_function unknown; INVOLVED IN: biological_process unknown; LOCATED IN: thylakoid, chloroplast thylakoid membrane, chloroplast, plastoglobule; EXPRESSED IN: 22 plant structures; EXPRESSED DURING: 13 growth stages; Has 97 Blast hits to 97 proteins in 46 species: Archae - 0; Bacteria - 65; Metazoa - 2; Fungi - 0; Plants - 28; Viruses - 0; Other Eukaryotes - 2…
AT3G50970	0.95571			DOWN	Belongs to the dehydrin protein family, which contains highly conserved stretches of 7-17 residues that are repetitively scattered in their sequences, the K-, S-, Y- and lysine rich segments. LTI29 and LTI30 double overexpressors confer freeze tolerance. Located in membranes. mRNA upregulated by water deprivation and abscisic acid.
AT3G10340	0.95568				Encodes PAL4, a putative a phenylalanine ammonia-lyase. Arabidopsis has four PALs: AT2G37040 (PAL1), AT3G53260 (PAL2), AT5G04230 (PAL3) and AT3G10340 (PAL4).
AT4G18130	0.95561		UP		member of Histidine Kinase
AT5G53080	0.95551				Tetratricopeptide repeat (TPR)-like superfamily protein
AT4G10070	0.95549				KH domain-containing protein
AT2G03280	0.95548	Dormant UP			O-fucosyltransferase family protein
AT3G06940	0.9554		UP		transposable element gene
AT1G01240	0.9554	Dormant UP	UP		unknown protein; INVOLVED IN: N-terminal protein myristoylation; EXPRESSED IN: 17 plant structures; EXPRESSED DURING: 11 growth stages; BEST Arabidopsis thaliana protein match is: unknown protein (TAIR:AT2G46550.1); Has 95 Blast hits to 78 proteins in 16 species: Archae - 0; Bacteria - 2; Metazoa - 11; Fungi - 0; Plants - 80; Viruses - 0; Other Eukaryotes - 2 (source: NCBI BLink).
AT5G25080	0.9553				Sas10/Utp3/C1D family
AT4G22220	0.95515	Dormant UP			Encodes a mitochondrial protein similar to E.coli IscU. In bacteria, IscU is a scaffold protein accepting sulfur and iron to build a transient Fe-S cluster,which is subsequently transferred to a target apoprotein.
AT3G51810	0.95503	Dormant UP	UP	DOWN	Encodes a ABA-inducible protein that accumulates during seed maturation, in parallel with its corresponding mRNA but with a 3 d delay. During germination, AtEm1 protein undergoes two successive cleavages before being degraded. Both proteins are more stable than the corresponding mRNA. The gene can be activated by the basic leucine zipper transcription factor ABI5. Expressed predominantly in prova…
AT5G13970	0.95496		UP		unknown protein; FUNCTIONS IN: molecular_function unknown; INVOLVED IN: biological_process unknown; LOCATED IN: endomembrane system; EXPRESSED IN: 23 plant structures; EXPRESSED DURING: 13 growth stages; BEST Arabidopsis thaliana protein match is: unknown protein (TAIR:AT5G13310.1); Has 1807 Blast hits to 1807 proteins in 277 species: Archae - 0; Bacteria - 0; Metazoa - 736; Fungi - 347; Plants -…
AT2G35540	0.95472				DNAJ heat shock N-terminal domain-containing protein
AT5G27720	0.95463	Dormant UP			Small nuclear ribonucleoprotein family protein
AT5G64730	0.95449				Transducin/WD40 repeat-like superfamily protein
AT4G12130	0.95431		UP		Glycine cleavage T-protein family
AT3G14160	0.95419	Dormant UP			2-oxoglutarate-dependent dioxygenase family protein
AT1G76170	0.95415	Dormant UP			2-thiocytidine tRNA biosynthesis protein, TtcA
AT1G48550	0.95391				Vacuolar protein sorting-associated protein 26
AT1G33420	0.95388		UP		RING/FYVE/PHD zinc finger superfamily protein
AT1G43700	0.95383	Dormant UP			Encodes a VirE2-interacting protein. VIP1 mediates nuclear translocation of VirE2 via its amino half, and interacts with histone H2A via it carboxyl half.
AT4G14190	0.95381	Dormant UP			Pentatricopeptide repeat (PPR) superfamily protein
AT3G07150	0.95364				unknown protein; Has 19 Blast hits to 19 proteins in 8 species: Archae - 0; Bacteria - 0; Metazoa - 0; Fungi - 0; Plants - 19; Viruses - 0; Other Eukaryotes - 0 (source: NCBI BLink).
AT5G49990	0.95358	Dormant UP	UP		Xanthine/uracil permease family protein
AT1G32290	0.95357	Dormant UP			unknown protein; Has 7 Blast hits to 5 proteins in 3 species: Archae - 0; Bacteria - 0; Metazoa - 0; Fungi - 0; Plants - 6; Viruses - 0; Other Eukaryotes - 1 (source: NCBI BLink).
AT5G18250	0.95346		UP		unknown protein; FUNCTIONS IN: molecular_function unknown; INVOLVED IN: biological_process unknown; LOCATED IN: mitochondrion; EXPRESSED IN: 23 plant structures; EXPRESSED DURING: 13 growth stages; BEST Arabidopsis thaliana protein match is: unknown protein (TAIR:AT3G04040.1); Has 1807 Blast hits to 1807 proteins in 277 species: Archae - 0; Bacteria - 0; Metazoa - 736; Fungi - 347; Plants - 385; …
AT4G31160	0.95309		UP		Encodes a DCAF/DWD protein capable of interacting with DDB1 and associating with CUL4, likely as part of a nuclear ubiquitin ligase complex. DCAF1 appears to be required for plant embryogenesis and to affect several other developmental processes including leaf, shoot, and flower development.
AT5G60950	0.95289				COBRA-like protein 5 precursor
AT2G29500	0.95259				HSP20-like chaperones superfamily protein
AT4G21710	0.95233	Dormant UP	UP		Encodes the unique second-largest subunit of DNA-dependent RNA polymerase II; the ortholog of budding yeast RPB2 and a homolog of the E. coli RNA polymerase beta subunit.
AT2G34730	0.95214				myosin heavy chain-related
AT3G15670	0.95213		UP		Late embryogenesis abundant protein (LEA) family protein
AT4G16160	0.95209	Dormant UP	UP		Homologous to pea OEP16 and barley pPORA (OEP16), a member of Arabidopsis OEP16 family. Two OEP16 genes are closely related to each other and are conserved in all land plants, OEP16-2, also named OEP16-S, and OEP16-1 (renamed OEP16-L) are result of the gene duplication event that occurred prior to divergence of bryophytes and seed plants. Predominantly expressed in seed and is not inducible by co…
AT1G18500	0.95205				Encodes an active Arabidopsis isopropylmalate synthase IPMS1. Involved in leucine biosynthesis. Do not participate in the chain elongation of glucosinolates. Expressed constitutively throughout the plant. Loss of IPMS1 can be compensated by a second isopropylmalate synthase gene IPMS2 (At1g74040).
AT5G20960	0.95196	Dormant UP	UP		Encodes aldehyde oxidase AA01.
AT4G10250	0.95189				Columbia endomembrane-localized small heat shock protein
AT4G16100	0.95187		UP		Protein of unknown function (DUF789)
AT1G47970	0.95185				unknown protein; FUNCTIONS IN: molecular_function unknown; INVOLVED IN: biological_process unknown; LOCATED IN: cytosol; EXPRESSED IN: 21 plant structures; EXPRESSED DURING: 11 growth stages; Has 93717 Blast hits to 40765 proteins in 1891 species: Archae - 1046; Bacteria - 16276; Metazoa - 26677; Fungi - 16127; Plants - 6028; Viruses - 1519; Other Eukaryotes - 26044 (source: NCBI BLink).
AT1G20960	0.95179		UP		U5 small nuclear ribonucleoprotein helicase, putative
AT1G11950	0.95169				Transcription factor jumonji (jmjC) domain-containing protein
AT3G57030	0.95162	Dormant UP			Calcium-dependent phosphotriesterase superfamily protein
AT2G38770	0.95156				P-loop containing nucleoside triphosphate hydrolases superfamily protein
AT2G45210	0.95147	Dormant UP		DOWN	SAUR-like auxin-responsive protein family
AT1G47340	0.95091				F-box and associated interaction domains-containing protein
AT1G03190	0.95084	Dormant UP			UV damage and heat induce a common stress response in plants that leads to tissue death and reduced chloroplast function. The UVH6 product is suggested to be a negative regulator of this response.
AT1G36730	0.95082				Translation initiation factor IF2/IF5
AT3G20420	0.9508				double-stranded RNA binding / ribonuclease III. Required for 3' external transcribed spacer (ETS) cleavage of the pre-rRNA in vivo. Localizes in the nucleus and cytoplasm.
AT5G06760	0.95078	Dormant UP	UP		Encodes LEA4-5, a member of the Late Embryogenesis Abundant (LEA) proteins which typically accumulate in response to low water availability conditions imposed during development or by the environment. Most of thediverse set of LEA proteins can be grouped according to properties such as high hydrophilicity and high content of glycine or other small amino acids in what has been termed hydrophilins.…
AT4G26740	0.95074	Dormant UP		DOWN	Encodes caleosin, a 27-kDa protein found within seed lipid bodies. Gene is expressed preferentially in the embryo, has similarity to a rice ABA-responsive gene, EFA27. Catalyze hydroperoxide-dependent mono-oxygenation reactions. Require calcium for peroxygenase activity. Probably deeply buried in lipid droplets or microsomes.
AT3G45900	0.95046				Ribonuclease P protein subunit P38-related
AT2G28490	0.9504	Dormant UP	UP	DOWN	RmlC-like cupins superfamily protein
AT5G65750	0.95033	Dormant UP	UP		2-oxoglutarate dehydrogenase, E1 component
AT1G03760	0.95025				Prefoldin chaperone subunit family protein
AT3G56350	0.95018	Dormant UP			Iron/manganese superoxide dismutase family protein
AT5G51570	0.95001	Dormant UP			SPFH/Band 7/PHB domain-containing membrane-associated protein family
AT5G09390	0.94986				CD2-binding protein-related
AT1G69010	0.94984	Dormant UP			BES1-interacting Myc-like protein 2
AT1G15700	0.94972	Dormant UP			One of two genes that encode the gamma subunit of Arabidopsis chloroplast ATP synthase. It is thought to be involved in the regulation of the ATP synthase activity.
AT5G62800	0.94965	Dormant UP			Protein with RING/U-box and TRAF-like domains
AT2G32120	0.94965				heat-shock protein 70T-2
AT1G21160	0.94958		UP		eukaryotic translation initiation factor 2 (eIF-2) family protein
AT5G49930	0.94946	Dormant UP	UP		zinc knuckle (CCHC-type) family protein
AT4G05420	0.94943		UP		Structurally similar to damaged DNA binding proteins.DDB1a is part of a 350 KDa nuclear localized DET1 protein complex. This complex may physically interact with histone tails and while bound to chromatin- repress transcription of genes involved in photomorphogenesis.
AT5G46050	0.94935	Dormant UP			Encodes a di- and tri-peptide transporter involved in responses to wounding, virulent bacterial pathogens, and high NaCl concentrations. The protein is predicted to have 12 transmembrane helicies.
AT5G25450	0.9493		UP		Cytochrome bd ubiquinol oxidase, 14kDa subunit
AT3G21290	0.94924	Dormant UP			dentin sialophosphoprotein-related
AT5G07360	0.9492		UP		Amidase family protein
AT1G32810	0.9492	Dormant UP			RING/FYVE/PHD zinc finger superfamily protein
AT4G33980	0.94919	Dormant UP		DOWN	BEST Arabidopsis thaliana protein match is: cold regulated gene 27 (TAIR:AT5G42900.2); Has 30201 Blast hits to 17322 proteins in 780 species: Archae - 12; Bacteria - 1396; Metazoa - 17338; Fungi - 3422; Plants - 5037; Viruses - 0; Other Eukaryotes - 2996 (source: NCBI BLink).
AT1G02120	0.94916	Dormant UP	UP		Encodes VAD1 (Vascular Associated Death1), a regulator of cell death and defense responses in vascular tissues. VAD1 is a putative membrane associated protein and contains a GRAM domain. vad1 is a lesion mimic mutant that exhibits light conditional appearance of propagative HR (hypersensitive response)-like lesions along the vascular system.
AT1G47540	0.94897			DOWN	Scorpion toxin-like knottin superfamily protein
AT2G16070	0.94884				An integral outer envelope membrane protein (its homolog in A thaliana PDV1), component of the plastid division machinery. Similar to ARC6, PDV2 localizes to a continuous ring at the division site in wild-type plants. PDV1 and PDV2 are required for localization of ARC5 at the chloroplast division site.
AT5G62650	0.94868				Tic22-like family protein
AT1G61040	0.94868				Encodes a yeast Paf1C subunit homolog required for the expression of the MADS box gene FLC and other members of the FLC/MAF MADS-box gene family.
AT5G45250	0.94866				RPS4 belongs to the Toll/interleukin-1 receptor (TIR)-nucleotide binding site (NBS)-Leu-rich repeat (LRR) class of disease resistance (R ) genes. Confers specific resistance to Pseudomonas syringae pv. tomato carrying the avirulence gene AvrRPS4. Produces alternative transcripts with truncated open reading frames.
AT5G53470	0.94857		UP		Encodes an acyl-CoA binding protein that is localized to vesicles,and plasma membrane especially in epidermal cells of heart, torpedo and cotyledon stage embryos, cell wall of the seed coat. Northern blot analysis showed that the 1.4 kb ACBP1 mRNA was expressed in silique, root, stem, leaf and flower.
AT3G21370	0.94855				beta glucosidase 19
AT3G42860	0.94845				zinc knuckle (CCHC-type) family protein
AT1G70180	0.94841				Sterile alpha motif (SAM) domain-containing protein
AT3G22490	0.94836	Dormant UP		DOWN	Seed maturation protein
AT4G23400	0.94824				plasma membrane intrinsic protein 1;5
AT1G06230	0.94821	Dormant UP	UP		This gene is predicted to encode a bromodomain-containing protein. Plant lines expressing RNAi constructs targeted against GTE4 show some resistance to agrobacterium-mediated root transformation.
AT4G26050	0.94815				Encodes PIRL8, a member of the Plant Intracellular Ras-group-related LRRs (Leucine rich repeat proteins). PIRLs are a distinct, plant-specific class of intracellular LRRs that likely mediate protein interactions, possibly in the context of signal transduction.
AT1G24290	0.9481				AAA-type ATPase family protein
AT1G59900	0.94803				encodes the e1 alpha subunit of the pyruvate dehydrogenase complex (PDC)
AT1G17130	0.94801		UP		Family of unknown function (DUF572)
AT5G61460	0.948				Encodes SMC6B (STRUCTURAL MAINTENANCE OF CHROMOSOMES 6B), a component of the SMC5/6 complex. SMC5/6 complex promotes sister chromatid alignment and homologous recombination after DNA damage.
AT4G21020	0.94796		UP	DOWN	Late embryogenesis abundant protein (LEA) family protein
AT4G04870	0.94779	Dormant UP	UP		Encodes a protein with cardiolipin synthase activity that is localized to the mitochondiria.
AT3G60190	0.94778		UP		At3g60190 encodes Arabidopsis dynamin-related protein 1E, DRP1E, also known as EDR3, ADL4 and ADL1E, which is 624 amino acid residues long, has a predicted mass of 69.8 kDa and a pI of 7.5. Dynamin-related protein 1E belongs to a plant-specific subclass of dynamin-related proteins (DRP1), consisting of five members in Arabidopsis (A, B, C, D, E). This class is characterized by having an N-termina…
AT5G20510	0.94762				AL5 encodes a member of the Alfin-Like family of nuclear-localized PhD domain containing homeodomain proteins. Binds to H3K4 di or trimethylated DNA.
AT3G27870	0.94754				ATPase E1-E2 type family protein / haloacid dehalogenase-like hydrolase family protein
AT1G17530	0.94742	Dormant UP			Encodes a translocase of inner mitochondrial membrane.
AT2G40600	0.94738				appr-1-p processing enzyme family protein
AT3G58530	0.94724	Dormant UP			RNI-like superfamily protein
AT5G63030	0.94709	Dormant UP	UP		Thioredoxin superfamily protein
AT3G12955	0.94699	Dormant UP			SAUR-like auxin-responsive protein family
AT1G69295	0.94684		UP		Encodes a member of the X8-GPI family of proteins. It localizes to the plasmodesmata and is predicted to bind callose.
AT1G48130	0.94678	Dormant UP		DOWN	encodes a protein similar to the 1-cysteine (1-Cys) peroxiredoxin family of antioxidants. Expression is limited to seed (aleurone and embryo) and is not induced by ABA or drought.
AT5G64270	0.94651		UP		splicing factor, putative
AT3G24150	0.9464				unknown protein; BEST Arabidopsis thaliana protein match is: unknown protein (TAIR:AT4G32295.1); Has 50 Blast hits to 50 proteins in 12 species: Archae - 0; Bacteria - 0; Metazoa - 7; Fungi - 0; Plants - 41; Viruses - 0; Other Eukaryotes - 2 (source: NCBI BLink).
AT1G02050	0.94635				Chalcone and stilbene synthase family protein
AT5G35320	0.94599	Dormant UP	UP		unknown protein; Has 1807 Blast hits to 1807 proteins in 277 species: Archae - 0; Bacteria - 0; Metazoa - 736; Fungi - 347; Plants - 385; Viruses - 0; Other Eukaryotes - 339 (source: NCBI BLink).
AT2G38900	0.94595				Predicted to encode a PR (pathogenesis-related) peptide that belongs to the PR-6 proteinase inhibitor family. Six putative PR-6-type protein encoding genes are found in Arabidopsis: At2g38900, At2g38870, At5g43570, At5g43580, At3g50020 and At3g46860.
AT3G18100	0.94572				Member of the R2R3 transcription factor gene family.
AT1G69840	0.9457	Dormant UP	UP		SPFH/Band 7/PHB domain-containing membrane-associated protein family
AT3G54940	0.94565	Dormant UP	UP		Papain family cysteine protease
AT4G24440	0.94561	Dormant UP			transcription initiation factor IIA gamma chain / TFIIA-gamma (TFIIA-S)
AT3G51750	0.9456	Dormant UP			unknown protein; Has 15 Blast hits to 14 proteins in 5 species: Archae - 0; Bacteria - 0; Metazoa - 0; Fungi - 0; Plants - 15; Viruses - 0; Other Eukaryotes - 0 (source: NCBI BLink).
AT2G38420	0.94554				Pentatricopeptide repeat (PPR) superfamily protein
AT3G26750	0.94533	Dormant UP			CONTAINS InterPro DOMAIN/s: Ubiquitin-conjugating enzyme E2C-binding protein (InterPro:IPR019193); Has 26 Blast hits to 25 proteins in 9 species: Archae - 0; Bacteria - 0; Metazoa - 0; Fungi - 0; Plants - 26; Viruses - 0; Other Eukaryotes - 0 (source: NCBI BLink).
AT5G16380	0.94524				Protein of unknown function, DUF538
AT5G03560	0.94522	Dormant UP			Tetratricopeptide repeat (TPR)-like superfamily protein
AT5G54740	0.94516	Dormant UP		DOWN	seed storage albumin 5
AT1G80090	0.94511	Dormant UP	UP		Cystathionine beta-synthase (CBS) family protein
AT1G75490	0.94493				encodes a member of the DREB subfamily A-2 of ERF/AP2 transcription factor family. The protein contains one AP2 domain. There are eight members in this subfamily including DREB2A AND DREB2B that are involved in response to drought.
AT1G46768	0.94479			DOWN	encodes a member of the DREB subfamily A-5 of ERF/AP2 transcription factor family (RAP2.1). The protein contains one AP2 domain. There are 16 members in this subfamily including RAP2.9 and RAP2.10.
AT5G56380	0.94467		UP		F-box/RNI-like/FBD-like domains-containing protein
AT5G02130	0.94467	Dormant UP			mutant has Growth rate reduction, increased salt sensitivity; Putative Kinesin Light Chain
AT1G54050	0.94449	Dormant UP			HSP20-like chaperones superfamily protein
AT1G70985	0.9444	Dormant UP			hydroxyproline-rich glycoprotein family protein
AT1G30860	0.94414				RING/U-box superfamily protein
AT1G53000	0.9441	Dormant UP			Encodes a putative CMP-KDO (3-deoxy-D-manno-octulosonate) synthetase.
AT5G51340	0.94398		UP		Tetratricopeptide repeat (TPR)-like superfamily protein
AT2G06005	0.94394	Dormant UP			Encodes one of the FRI interacting proteins: FRIGIDA INTERACTING PROTEIN 1 (FIP1)/At2g06005, FIP2/ At4g17060. FRI (At4G00650) is a major determinant of natural variation in Arabidopsis flowering time.
AT5G04500	0.94368	Dormant UP			a member of the Glycosyltransferase Family 64 (according to CAZy Database)
AT2G22010	0.9436	Germination UP			Encodes a protein predicted to act as a RING E3 ubiquitin ligase. It appears to regulate the stability of the KRP1/ICK1 cyclin dependent kinase inhibitor. Induced by beet severe curly virus (BSCTV) C4 protein.
AT3G09770	0.94357		UP		RING/U-box superfamily protein
AT4G12240	0.94335				zinc finger (C2H2 type) family protein
AT2G45620	0.94333	Dormant UP	UP		Nucleotidyltransferase family protein
AT5G20380	0.94328		UP		Encodes an inorganic phosphate transporter (PHT4;5).
AT5G51170	0.9432				unknown protein; CONTAINS InterPro DOMAIN/s: Uncharacterised protein family UPF0406 (InterPro:IPR019146); Has 30201 Blast hits to 17322 proteins in 780 species: Archae - 12; Bacteria - 1396; Metazoa - 17338; Fungi - 3422; Plants - 5037; Viruses - 0; Other Eukaryotes - 2996 (source: NCBI BLink).
AT1G34580	0.94318				Major facilitator superfamily protein
AT3G45830	0.94315				unknown protein; FUNCTIONS IN: molecular_function unknown; INVOLVED IN: biological_process unknown; LOCATED IN: cellular_component unknown; EXPRESSED IN: 24 plant structures; EXPRESSED DURING: 15 growth stages; BEST Arabidopsis thaliana protein match is: unknown protein (TAIR:AT1G02290.1); Has 499 Blast hits to 438 proteins in 100 species: Archae - 0; Bacteria - 7; Metazoa - 236; Fungi - 15; Plan…
AT2G26000	0.94296				zinc finger (C3HC4-type RING finger) family protein
AT5G58210	0.94295	Dormant UP	UP		hydroxyproline-rich glycoprotein family protein
AT5G17310	0.94293				UDP-glucose pyrophosphorylase 2
AT2G18050	0.94291			DOWN	encodes a structurally divergent linker histone whose gene expression is induced by dehydration and ABA.
AT3G62090	0.94287	Dormant UP			encodes a novel Myc-related bHLH transcription factor, which physically associated with APRR1/TOC1 and is a member of PIF3 transcription factor family.
AT4G18280	0.94281		UP		glycine-rich cell wall protein-related
AT3G29090	0.94265		UP		Encodes an atypical pectin methylesterase that does not require salt for its activity and has a blockwise mode of pectin demethylesterification.
AT5G08320	0.94251				CONTAINS InterPro DOMAIN/s: E2F-associated phosphoprotein, C-terminal (InterPro:IPR019370); Has 149 Blast hits to 149 proteins in 78 species: Archae - 0; Bacteria - 0; Metazoa - 79; Fungi - 0; Plants - 35; Viruses - 0; Other Eukaryotes - 35 (source: NCBI BLink).
AT1G79880	0.94246	Dormant UP			RNA recognition motif (RRM)-containing protein
AT1G20830	0.94225				Encodes MCD1 (MULTIPLE CHLOROPLAST DIVISION SITE 1). Determines the site of chloroplast division in concert with MinD (AT5G24020).
AT4G28020	0.94212				unknown protein; CONTAINS InterPro DOMAIN/s: Uncharacterised protein family UPF0066 (InterPro:IPR001378); Has 30201 Blast hits to 17322 proteins in 780 species: Archae - 12; Bacteria - 1396; Metazoa - 17338; Fungi - 3422; Plants - 5037; Viruses - 0; Other Eukaryotes - 2996 (source: NCBI BLink).
AT5G56140	0.94208	Dormant UP			RNA-binding KH domain-containing protein
AT1G32750	0.94201	Dormant UP	UP		This gene is predicted to encode a histone acetyltransferase. Five lines with RNAi constructs directed against HAF1 grow normally and can produce root calli, but have defects in agrobacterium-mediated transformation.
AT5G23680	0.94199				Sterile alpha motif (SAM) domain-containing protein
AT4G31140	0.94196		UP		O-Glycosyl hydrolases family 17 protein
AT1G36320	0.94193				unknown protein; BEST Arabidopsis thaliana protein match is: unknown protein (TAIR:AT4G37920.1); Has 93 Blast hits to 90 proteins in 22 species: Archae - 0; Bacteria - 0; Metazoa - 0; Fungi - 0; Plants - 85; Viruses - 0; Other Eukaryotes - 8 (source: NCBI BLink).
AT1G47980	0.94192		UP		unknown protein; FUNCTIONS IN: molecular_function unknown; INVOLVED IN: biological_process unknown; LOCATED IN: endomembrane system; EXPRESSED IN: 6 plant structures; EXPRESSED DURING: 4 anthesis, F mature embryo stage, petal differentiation and expansion stage, E expanded cotyledon stage; BEST Arabidopsis thaliana protein match is: unknown protein (TAIR:AT3G62730.1); Has 169 Blast hits to 169 pr…
AT3G10020	0.94188	Dormant UP			unknown protein; FUNCTIONS IN: molecular_function unknown; INVOLVED IN: response to oxidative stress, anaerobic respiration; LOCATED IN: cellular_component unknown; EXPRESSED IN: 23 plant structures; EXPRESSED DURING: 13 growth stages; Has 47 Blast hits to 47 proteins in 12 species: Archae - 0; Bacteria - 0; Metazoa - 1; Fungi - 0; Plants - 46; Viruses - 0; Other Eukaryotes - 0 (source: NCBI BLin…
AT4G20350	0.94185				oxidoreductases
AT4G23860	0.94176	Dormant UP			PHD finger protein-related
AT5G42290	0.94162	Dormant UP	UP		transcription activator-related
AT5G62910	0.94158				RING/U-box superfamily protein
AT5G66780	0.94154	Dormant UP	UP		unknown protein; Has 1807 Blast hits to 1807 proteins in 277 species: Archae - 0; Bacteria - 0; Metazoa - 736; Fungi - 347; Plants - 385; Viruses - 0; Other Eukaryotes - 339 (source: NCBI BLink).
AT2G21230	0.94147	Dormant UP			Basic-leucine zipper (bZIP) transcription factor family protein
AT1G58220	0.94146	Dormant UP			Homeodomain-like superfamily protein
AT1G10310	0.94139	Dormant UP			encodes a NADPH-dependent pterin aldehyde reductase that accepts pterin aldehyde as well as dihydropterin aldehyde as substrates involved in metabolism and salvage of folate and its derivatives.
AT3G09480	0.94135	Dormant UP	DOWN		Histone superfamily protein
AT2G42450	0.94134				alpha/beta-Hydrolases superfamily protein
AT1G68220	0.94132	Dormant UP	UP		Protein of unknown function (DUF1218)
AT1G06010	0.94122	Dormant UP			unknown protein; Has 25 Blast hits to 25 proteins in 9 species: Archae - 0; Bacteria - 0; Metazoa - 0; Fungi - 0; Plants - 25; Viruses - 0; Other Eukaryotes - 0 (source: NCBI BLink).
AT4G11220	0.94116				VIRB2-interacting protein 2
AT5G17370	0.94106	Dormant UP			Transducin/WD40 repeat-like superfamily protein
AT2G45560	0.94106	Germination UP			cytochrome P450 monooxygenase
AT5G08550	0.94101		UP		Encodes a transcriptional repressor that is homologous to the C-terminal region of mammalian GC binding factor. It regulates endoreduplication through control of CYC2A expression.
AT2G41500	0.94085		UP		Encodes LACHESIS (LIS), a protein with seven WD40 repeats. LIS is homologous to the yeast splicing factor PRP4 which is associated with the U4/U6 complex of the spliceosome. LIS is involved in a mechanism that prevents accessory cells from adopting gametic cell fate: lis mutant forms supernumerary egg cells.
AT4G18650	0.94075	Dormant UP			transcription factor-related
AT5G63860	0.94071	Dormant UP			UV-B-specific signaling component that orchestrates expression of a range of genes with vital UV-protective functions. Located in the nucleus and the cytosol. Associates with chromatin via histones. UV-B light promotes URV8 protein accumulation in the nucleus.
AT5G44090	0.94065				Calcium-binding EF-hand family protein
AT1G61920	0.94062				unknown protein; FUNCTIONS IN: molecular_function unknown; INVOLVED IN: biological_process unknown; LOCATED IN: endomembrane system; EXPRESSED IN: sperm cell, male gametophyte, pollen tube; EXPRESSED DURING: M germinated pollen stage; Has 3 Blast hits to 3 proteins in 1 species: Archae - 0; Bacteria - 0; Metazoa - 0; Fungi - 0; Plants - 3; Viruses - 0; Other Eukaryotes - 0 (source: NCBI BLink).
AT1G03030	0.9406		UP		P-loop containing nucleoside triphosphate hydrolases superfamily protein
AT5G23610	0.94024				BEST Arabidopsis thaliana protein match is: SWITCH1 (TAIR:AT5G51330.1); Has 170 Blast hits to 162 proteins in 36 species: Archae - 3; Bacteria - 6; Metazoa - 6; Fungi - 4; Plants - 117; Viruses - 0; Other Eukaryotes - 34 (source: NCBI BLink).
AT1G21610	0.94021	Dormant UP			wound-responsive family protein
AT5G50240	0.94019				L-isoaspartyl methyltransferase 2 (PIMT2)gene, alternatively spliced.
AT1G67580	0.94019				Protein kinase superfamily protein
AT1G64140	0.94005				BEST Arabidopsis thaliana protein match is: loricrin-related (TAIR:AT5G64550.1); Has 3596 Blast hits to 2004 proteins in 150 species: Archae - 0; Bacteria - 54; Metazoa - 1597; Fungi - 38; Plants - 513; Viruses - 9; Other Eukaryotes - 1385 (source: NCBI BLink).
AT1G75660	0.94004		UP		Encodes a protein with similarity to yeast 5'-3'exonucleases and can functionally complement the yeast mutations. In Arabidopsis XRN3 acts as a suppressor of posttranscriptional gene silencing. Mutants accumulate excised miRNA products suggesting that XRN3 is involved in degradation of these products.
AT3G06400	0.93994	Dormant UP	UP		Encodes a SWI2/SNF2 chromatin remodeling protein belonging to the ISWI family. Involved in nuclear proliferation during megagametogenesis and cell expansion in the sporophyte. Constitutively expressed. RNAi induced loss of function in megagametogenesis results in female sterility.35S:RNAi plants have reduced stature.
AT4G30935	0.93992	Dormant UP	UP		member of WRKY Transcription Factor; Group I
AT1G24490	0.93988				Homologue of the Alb3/Oxa1/YidC family. ALB4 is almost identical to the Alb3/Oxa1/YidC domain of the previously described 110 kDa inner envelope protein ARTEMIS. However, ALB4 is expressed as a separate 55 kDa protein and is located in the thylakoid membrane of chloroplasts. Analysis of a T-DNA insertion line with a reduced level of Alb4 revealed chloroplasts with an altered ultrastructure. Mutan…
AT5G16980	0.93984	Dormant UP			Zinc-binding dehydrogenase family protein
AT1G44414	0.93979				unknown protein; Has 29 Blast hits to 29 proteins in 12 species: Archae - 0; Bacteria - 4; Metazoa - 0; Fungi - 0; Plants - 25; Viruses - 0; Other Eukaryotes - 0 (source: NCBI BLink).
AT4G16420	0.93977	Dormant UP			Transcriptional co-activator. Essential for the developmental switch from cell proliferation to cell differentiation in response to variations in auxin and cytokinin concentrations.
AT2G32090	0.93969				Lactoylglutathione lyase / glyoxalase I family protein
AT1G01500	0.93944	Dormant UP			Erythronate-4-phosphate dehydrogenase family protein
AT5G11350	0.93932		UP		DNAse I-like superfamily protein
AT2G42030	0.93918	Dormant UP	UP		RING/U-box superfamily protein
AT1G02150	0.93917				Tetratricopeptide repeat (TPR)-like superfamily protein
AT5G45830	0.9391				Encodes DOG1 (DELAY OF GERMINATION 1). A quantitative trait locus involved in the control of seed dormancy. Belongs to a novel plant-specific gene family whose members include: DOG1-like 1-4 (DOGL1-4, At4g18660, At4g18680, At4g18690, At4g18650 respectively) and DOG1. DOG1 expression is seed-specific.
AT2G46800	0.93897				Encodes a member of the zinc transporter (ZAT) and cation diffusion facilitator (CDF) families. It is expressed throughout the plant, especially in dividing, differentiating and expanding cells. The protein is localized to the vacuolar membrane. Mediates Zn ion homeostasis.
AT5G37380	0.93882				Chaperone DnaJ-domain superfamily protein
AT3G53970	0.93846				proteasome inhibitor-related
AT1G07360	0.93844		UP		CCCH-type zinc fingerfamily protein with RNA-binding domain
AT3G12300	0.9384				unknown protein; FUNCTIONS IN: molecular_function unknown; INVOLVED IN: biological_process unknown; LOCATED IN: endomembrane system; EXPRESSED IN: 23 plant structures; EXPRESSED DURING: 15 growth stages; CONTAINS InterPro DOMAIN/s: Protein of unknown function DUF667 (InterPro:IPR007714); Has 373 Blast hits to 371 proteins in 116 species: Archae - 0; Bacteria - 0; Metazoa - 213; Fungi - 4; Plants …
AT1G32630	0.9383	Dormant UP			unknown protein; Has 18 Blast hits to 18 proteins in 10 species: Archae - 0; Bacteria - 0; Metazoa - 2; Fungi - 2; Plants - 12; Viruses - 0; Other Eukaryotes - 2 (source: NCBI BLink).
AT3G22640	0.93822	Dormant UP			cupin family protein
AT4G23660	0.93805	Germination UP			Encodes para-hydroxy benzoate polyprenyl diphosphate transferase. The enzyme was shown to be able to use a wide range of prenyl substrates : from GPP (C10) to decaprenyl diphosphate (C50).
AT4G03200	0.93768	Dormant UP	UP	DOWN	catalytics
AT4G09600	0.93759	Dormant UP	UP		One of GASA gene family which is related to a GA-stimulated transcript (GAST) from tomato.
AT5G47830	0.93755				unknown protein; Has 35333 Blast hits to 34131 proteins in 2444 species: Archae - 798; Bacteria - 22429; Metazoa - 974; Fungi - 991; Plants - 531; Viruses - 0; Other Eukaryotes - 9610 (source: NCBI BLink).
AT5G40760	0.93746	Dormant UP			Encodes a cytosolic glucose-6-phosphate dehydrogenase that is insensitive to reduction by DTT and whose mRNA is expressed ubiquitously.
AT4G23840	0.93742				Leucine-rich repeat (LRR) family protein
AT4G29820	0.93737				Encodes a homolog of the protein CFI-25, a polyadenylation factor subunit.
AT5G41960	0.93734	Germination UP			unknown protein; FUNCTIONS IN: molecular_function unknown; INVOLVED IN: biological_process unknown; LOCATED IN: chloroplast; EXPRESSED IN: 22 plant structures; EXPRESSED DURING: 13 growth stages; Has 1807 Blast hits to 1807 proteins in 277 species: Archae - 0; Bacteria - 0; Metazoa - 736; Fungi - 347; Plants - 385; Viruses - 0; Other Eukaryotes - 339 (source: NCBI BLink).
AT1G68080	0.93724	Dormant UP			2-oxoglutarate (2OG) and Fe(II)-dependent oxygenase superfamily protein
AT1G73710	0.9372				Pentatricopeptide repeat (PPR) superfamily protein
AT3G15351	0.93718	Dormant UP			unknown protein; Has 50 Blast hits to 50 proteins in 16 species: Archae - 0; Bacteria - 0; Metazoa - 7; Fungi - 0; Plants - 43; Viruses - 0; Other Eukaryotes - 0 (source: NCBI BLink).
AT3G19520	0.93703	Dormant UP			Protein of unknown function (DUF626)
AT1G28540	0.93702	Dormant UP			unknown protein; Has 25 Blast hits to 25 proteins in 10 species: Archae - 0; Bacteria - 0; Metazoa - 0; Fungi - 0; Plants - 25; Viruses - 0; Other Eukaryotes - 0 (source: NCBI BLink).
AT4G34540	0.937				encodes a protein whose sequence is similar to pinoresinol-lariciresinol reductase from pine.
AT5G63200	0.93694	Dormant UP			tetratricopeptide repeat (TPR)-containing protein
AT1G03910	0.93665		UP		EXPRESSED IN: 25 plant structures; EXPRESSED DURING: 13 growth stages; CONTAINS InterPro DOMAIN/s: Cactin protein, cactus-binding domain, C-terminal (InterPro:IPR019134), Cactin, central region (InterPro:IPR018816); BEST Arabidopsis thaliana protein match is: unknown protein (TAIR:AT2G36815.2); Has 11711 Blast hits to 7382 proteins in 452 species: Archae - 31; Bacteria - 352; Metazoa - 6006; Fung…
AT1G31790	0.93664				Tetratricopeptide repeat (TPR)-like superfamily protein
AT2G43540	0.9366		UP		unknown protein; FUNCTIONS IN: molecular_function unknown; INVOLVED IN: N-terminal protein myristoylation; LOCATED IN: cellular_component unknown; EXPRESSED IN: 22 plant structures; EXPRESSED DURING: 13 growth stages; Has 27 Blast hits to 27 proteins in 12 species: Archae - 0; Bacteria - 0; Metazoa - 0; Fungi - 0; Plants - 27; Viruses - 0; Other Eukaryotes - 0 (source: NCBI BLink).
AT3G25910	0.93658	Dormant UP			Protein of unknown function (DUF1644)
AT3G25870	0.93655				unknown protein; BEST Arabidopsis thaliana protein match is: unknown protein (TAIR:AT1G13360.1); Has 50 Blast hits to 50 proteins in 12 species: Archae - 0; Bacteria - 0; Metazoa - 0; Fungi - 0; Plants - 50; Viruses - 0; Other Eukaryotes - 0 (source: NCBI BLink).
AT4G29000	0.93653				Tesmin/TSO1-like CXC domain-containing protein
AT1G68570	0.93639	Dormant UP			Major facilitator superfamily protein
AT5G63460	0.93621				SAP domain-containing protein
AT2G36670	0.9362				Eukaryotic aspartyl protease family protein
AT2G13290	0.93618				beta-1,4-N-acetylglucosaminyltransferase family protein
AT1G15840	0.93614	Dormant UP			unknown protein; Has 111484 Blast hits to 29940 proteins in 1985 species: Archae - 153; Bacteria - 40635; Metazoa - 31564; Fungi - 6444; Plants - 10232; Viruses - 1710; Other Eukaryotes - 20746 (source: NCBI BLink).
AT1G52520	0.93612				FAR1-related sequence 6
AT1G35660	0.93603				unknown protein; FUNCTIONS IN: molecular_function unknown; INVOLVED IN: biological_process unknown; LOCATED IN: plasma membrane; EXPRESSED IN: 19 plant structures; EXPRESSED DURING: 11 growth stages; Has 309 Blast hits to 256 proteins in 99 species: Archae - 0; Bacteria - 11; Metazoa - 192; Fungi - 12; Plants - 36; Viruses - 0; Other Eukaryotes - 58 (source: NCBI BLink).
AT1G65280	0.93594		UP		DNAJ heat shock N-terminal domain-containing protein
AT3G01770	0.9359	Dormant UP	UP		bromodomain and extraterminal domain protein 10
AT2G02090	0.9359		UP		SNF2 domain-containing protein / helicase domain-containing protein
AT2G37470	0.93586	Dormant UP			Histone superfamily protein
AT2G15010	0.93581	Dormant UP	UP		Predicted to encode a PR (pathogenesis-related) protein. Belongs to the plant thionin (PR-13) family with the following members: At1g66100, At5g36910, At1g72260, At2g15010, At1g12663, At1g12660.
AT1G31750	0.9358	Dormant UP			proline-rich family protein
AT1G53540	0.93575	Dormant UP			HSP20-like chaperones superfamily protein
AT1G66650	0.93573				Protein with RING/U-box and TRAF-like domains
AT2G38465	0.93521	Dormant UP	UP		unknown protein; FUNCTIONS IN: molecular_function unknown; INVOLVED IN: biological_process unknown; LOCATED IN: plasma membrane; EXPRESSED IN: 21 plant structures; EXPRESSED DURING: 11 growth stages; Has 16 Blast hits to 16 proteins in 8 species: Archae - 0; Bacteria - 0; Metazoa - 0; Fungi - 0; Plants - 16; Viruses - 0; Other Eukaryotes - 0 (source: NCBI BLink).
AT5G23080	0.93512	Dormant UP	UP		Interacts with TATA-box binding protein 2. Contains domains with strong similarity to G-patch and SWAP domains, characteristic of RNA binding and processing proteins. Colocalizes with the splicing regulator SRp34 to subnuclear particles. Role in RNA binding or processing. Mutants display developmental defects, including reduced plant height, polycotyly, and reduced vascularization. Strong genetic…
AT3G13340	0.9351				Transducin/WD40 repeat-like superfamily protein
AT5G09970	0.93509		UP		member of CYP78A
AT5G19150	0.93486	Dormant UP	UP		pfkB-like carbohydrate kinase family protein
AT3G22121	0.93485				Potential natural antisense gene, locus overlaps with AT3G22120
AT2G36270	0.93472		UP		Encodes a member of the basic leucine zipper transcription factor family, involved in ABA signalling during seed maturation and germination. The Arabidopsis abscisic acid (ABA)-insensitive abi5 mutants have pleiotropic defects in ABA response, including decreased sensitivity to ABA inhibition of germination and altered expression of some ABA-regulated genes. Comparison of seed and ABA-inducible v…
AT4G19390	0.93466			DOWN	Uncharacterised protein family (UPF0114)
AT2G43580	0.93453				Chitinase family protein
AT5G20930	0.93442	Dormant UP			Nuclear serine/threonine protein kinase that requires a coiled-coil region for oligomerization and catalytic activity. Required for leaf and flower development. Expression localized to the developing style by stage 13.
AT5G23590	0.93392				DNAJ heat shock N-terminal domain-containing protein
AT2G43950	0.93392	Germination UP	UP		Constitutes a peptide sensitive ion channel in chloroplast outer membranes. Accumulates in germinating seeds and developing embryos.
AT1G33490	0.93388				unknown protein; CONTAINS InterPro DOMAIN/s: Protein of unknown function DUF2062 (InterPro:IPR018639); BEST Arabidopsis thaliana protein match is: unknown protein (TAIR:AT4G10140.1); Has 88 Blast hits to 88 proteins in 29 species: Archae - 0; Bacteria - 28; Metazoa - 0; Fungi - 0; Plants - 54; Viruses - 0; Other Eukaryotes - 6 (source: NCBI BLink).
AT4G05460	0.93385				RNI-like superfamily protein
AT5G59170	0.93378			DOWN	Proline-rich extensin-like family protein
AT5G13950	0.93376		UP		unknown protein; BEST Arabidopsis thaliana protein match is: unknown protein (TAIR:AT1G02290.1); Has 147 Blast hits to 145 proteins in 44 species: Archae - 0; Bacteria - 2; Metazoa - 56; Fungi - 6; Plants - 81; Viruses - 0; Other Eukaryotes - 2 (source: NCBI BLink).
AT2G34740	0.93376				Protein phosphatase 2C family protein
AT4G13630	0.9337				Protein of unknown function, DUF593
AT1G70580	0.93364				Encodes a protein with glyoxylate aminotransferase activity. It can act on a number of different small substrates and amino acids in vitro.
AT3G44140	0.93359	Dormant UP			unknown protein; FUNCTIONS IN: molecular_function unknown; INVOLVED IN: biological_process unknown; LOCATED IN: endomembrane system; EXPRESSED IN: sperm cell, male gametophyte, pollen tube; EXPRESSED DURING: M germinated pollen stage; Has 1 Blast hits to 1 proteins in 1 species: Archae - 0; Bacteria - 0; Metazoa - 0; Fungi - 0; Plants - 1; Viruses - 0; Other Eukaryotes - 0 (source: NCBI BLink).
AT1G69410	0.93334				Encodes eIF5A-2, a putative eukaryotic translation initiation factor. There are three eIF5A coding genes in Arabidopsis: eIF5A-1/At1g13950, eIF5A-2/At1g26630 and eIF5A-3/At1g69410.
AT2G37710	0.93328				Induced in response to Salicylic acid.
AT2G35510	0.93328				Encodes a WWE domain-containing protein with 76% similarity to RCD1. The protein also contains a PARP signature upstream of the C-terminal protein interaction domain. The PARP signature may bind NAD+ and attach the ADP-ribose-moiety from NAD+ to the target molecule. Its presence suggests a role for the protein in ADP ribosylation.
AT4G01650	0.93327				Polyketide cyclase / dehydrase and lipid transport protein
AT3G10450	0.93326		UP		serine carboxypeptidase-like 7
AT3G13350	0.93301		UP		HMG (high mobility group) box protein with ARID/BRIGHT DNA-binding domain
AT1G17520	0.933				Homeodomain-like/winged-helix DNA-binding family protein
AT3G08850	0.93295		UP		Encodes one of two Arabidopsis RAPTOR/KOG1 homologs. RAPTOR proteins are binding partners of the target of rapamycin kinase that is present in all eukaryotes and play a central role in the stimulation of cell growth and metabolism in response to nutrients. Mutants show embryo lethal phenotype which occurs at pre-globular stage. May interact with TOR kinase in a rapamycin like signaling pathway. I…
AT3G03490	0.93295	Dormant UP			Encodes one of two PEX19 peroxin isoforms. It is predominantly cytosolic and forms dimers.
AT2G06010	0.93278				encodes a novel protein whose expression level is induced in lines overexpressing salicylic-acid (SA)-inducible Arabidopsis DNA binding with one finger (Dof) transcription factor, called OBF-binding protein 3.
AT4G10920	0.93266				Transcriptional co-activator. Forms homodimers or heterodimers with the kiwi protein. Both proteins are involved in gene activation during pathogen defense and plant development.
AT1G27130	0.93262	Dormant UP			Encodes glutathione transferase belonging to the tau class of GSTs. Naming convention according to Wagner et al. (2002).
AT1G73190	0.93259	Dormant UP	UP	DOWN	Moves to the Protein Storage Vacuole in a Golgi independent manner
AT5G54000	0.93252	Dormant UP			2-oxoglutarate (2OG) and Fe(II)-dependent oxygenase superfamily protein
AT5G50250	0.93251		DOWN		Encodes a RNA binding protein. A substrate of the type III effector HopU1 (mono-ADP-ribosyltransferase). Supports editing of specific CP31A-dependent sites.
AT3G09670	0.93242		UP		Tudor/PWWP/MBT superfamily protein
AT2G32000	0.9324	Dormant UP	UP		DNA topoisomerase, type IA, core
AT5G47880	0.93232				Encodes a eukaryotic release factor 1 homolog. Cosuppression of the gene's expression results affects cell elongation of the inflorescence stem, specifically the internodes, and radial cell division. Expression of the protein is primarily observed in the vascular system and in actively growing and elongating zones.
AT3G23340	0.93221	Dormant UP			casein kinase I-like 10
AT3G15780	0.93208	Dormant UP			unknown protein; BEST Arabidopsis thaliana protein match is: unknown protein (TAIR:AT1G52550.1); Has 20 Blast hits to 20 proteins in 5 species: Archae - 0; Bacteria - 0; Metazoa - 0; Fungi - 0; Plants - 20; Viruses - 0; Other Eukaryotes - 0 (source: NCBI BLink).
AT3G43520	0.93202	Dormant UP			Transmembrane proteins 14C

## Sheet: Radicle TIP3;2 connections
Classification of genes co-expressed with TIP3;2 in the radicle of germinating Arabidopsis seeds in Table 3. Data represent genes co-expressing with TIP3;2 if their correlation of expression is greater than 0.932. Data was extracted from radnet (http://netvis.ico2s.org/dev/radnet/#/) accessed from http://ssbvseed01.nottingham.ac.uk/efp_browser/efpWeb.cgi (Dekkers et al., 2013).
name	strength	SAM	ABA	GA	description
AT4G27530	0.99512	Dormant UP	UP	DOWN	unknown protein; BEST Arabidopsis thaliana protein match is: unknown protein (TAIR:AT5G53895.1); Has 14 Blast hits to 14 proteins in 3 species: Archae - 0; Bacteria - 0; Metazoa - 0; Fungi - 0; Plants - 14; Viruses - 0; Other Eukaryotes - 0 (source: NCBI BLink).
AT1G27990	0.99476	Dormant UP	UP		unknown protein; BEST Arabidopsis thaliana protein match is: unknown protein (TAIR:AT5G52420.1); Has 86 Blast hits to 86 proteins in 15 species: Archae - 0; Bacteria - 0; Metazoa - 0; Fungi - 0; Plants - 84; Viruses - 0; Other Eukaryotes - 2 (source: NCBI BLink).
AT1G05510	0.99432	Dormant UP		DOWN	Protein is tyrosine-phosphorylated and its phosphorylation state is modulated in response to ABA in Arabidopsis thaliana seeds.
AT5G45690	0.99246	Dormant UP			Protein of unknown function (DUF1264)
AT4G21680	0.99242				Encodes a nitrate transporter (NRT1.8). Functions in nitrate removal from the xylem sap. Mediates cadmium tolerance.
AT2G23640	0.99211	Dormant UP	UP		Reticulan like protein B13
AT1G17010	0.99155				2-oxoglutarate (2OG) and Fe(II)-dependent oxygenase superfamily protein
AT5G05320	0.99147	Dormant UP		DOWN	FAD/NAD(P)-binding oxidoreductase family protein
AT4G17840	0.99133			DOWN	FUNCTIONS IN: molecular_function unknown; INVOLVED IN: biological_process unknown; LOCATED IN: chloroplast, membrane; EXPRESSED IN: 23 plant structures; EXPRESSED DURING: 13 growth stages; CONTAINS InterPro DOMAIN/s: Abortive infection protein (InterPro:IPR003675); BEST Arabidopsis thaliana protein match is: unknown protein (TAIR:AT2G35260.1); Has 30201 Blast hits to 17322 proteins in 780 species…
AT1G08170	0.99107				Histone superfamily protein
AT1G03470	0.99081	Dormant UP		DOWN	Kinase interacting (KIP1-like) family protein
AT1G54860	0.99002	Dormant UP		DOWN	Glycoprotein membrane precursor GPI-anchored
AT1G21680	0.98986	Dormant UP		DOWN	DPP6 N-terminal domain-like protein
AT5G01300	0.98948	Dormant UP			PEBP (phosphatidylethanolamine-binding protein) family protein
AT5G45310	0.98919	Dormant UP			unknown protein; LOCATED IN: endomembrane system; EXPRESSED IN: stem, inflorescence meristem, root, leaf; EXPRESSED DURING: LP.04 four leaves visible; Has 30201 Blast hits to 17322 proteins in 780 species: Archae - 12; Bacteria - 1396; Metazoa - 17338; Fungi - 3422; Plants - 5037; Viruses - 0; Other Eukaryotes - 2996 (source: NCBI BLink).
AT3G46670	0.98898				UDP-glucosyl transferase 76E11
AT1G75810	0.98892				unknown protein; FUNCTIONS IN: molecular_function unknown; INVOLVED IN: biological_process unknown; LOCATED IN: endomembrane system; EXPRESSED IN: 24 plant structures; EXPRESSED DURING: 15 growth stages; Has 13 Blast hits to 13 proteins in 5 species: Archae - 0; Bacteria - 0; Metazoa - 0; Fungi - 0; Plants - 13; Viruses - 0; Other Eukaryotes - 0 (source: NCBI BLink).
AT1G10070	0.98881				Encodes a chloroplast branched-chain amino acid aminotransferase. Complements the yeast leu/iso-leu/val auxotrophy mutant.
AT3G05260	0.98866	Dormant UP			NAD(P)-binding Rossmann-fold superfamily protein
AT2G33520	0.98814	Dormant UP		DOWN	unknown protein; Has 68 Blast hits to 68 proteins in 18 species: Archae - 0; Bacteria - 0; Metazoa - 8; Fungi - 2; Plants - 58; Viruses - 0; Other Eukaryotes - 0 (source: NCBI BLink).
AT4G36700	0.98804	Dormant UP		DOWN	RmlC-like cupins superfamily protein
AT1G17090	0.98787				unknown protein; INVOLVED IN: biological_process unknown; LOCATED IN: endomembrane system; EXPRESSED IN: 17 plant structures; EXPRESSED DURING: 7 growth stages; Has 5 Blast hits to 5 proteins in 2 species: Archae - 0; Bacteria - 0; Metazoa - 0; Fungi - 0; Plants - 5; Viruses - 0; Other Eukaryotes - 0 (source: NCBI BLink).
AT1G30500	0.98786	Dormant UP	UP		nuclear factor Y, subunit A7
AT5G18130	0.98781				unknown protein; BEST Arabidopsis thaliana protein match is: unknown protein (TAIR:AT3G03870.2); Has 1807 Blast hits to 1807 proteins in 277 species: Archae - 0; Bacteria - 0; Metazoa - 736; Fungi - 347; Plants - 385; Viruses - 0; Other Eukaryotes - 339 (source: NCBI BLink).
AT1G13640	0.98731	Dormant UP	UP		Phosphatidylinositol 3- and 4-kinase family protein
AT5G08139	0.98724	Dormant UP			RING/U-box superfamily protein
AT2G42560	0.98705	Dormant UP	UP	DOWN	late embryogenesis abundant domain-containing protein / LEA domain-containing protein
AT2G42890	0.987	Dormant UP		DOWN	A member of mei2-like gene family, predominantly plant-based family of genes encoding RNA binding proteins with characteristic presence of a highly conserved RNA binding motif first described in the mei2 gene of the fission yeast S. pombe. In silico analyses reveal nine mei2 -like genes in A. thaliana. They were grouped into four distinct clades, based on overall sequence similarity and subfamily…
AT1G05340	0.98669			DOWN	unknown protein; FUNCTIONS IN: molecular_function unknown; INVOLVED IN: biological_process unknown; LOCATED IN: chloroplast; EXPRESSED IN: 14 plant structures; EXPRESSED DURING: 7 growth stages; BEST Arabidopsis thaliana protein match is: unknown protein (TAIR:AT2G32210.1); Has 189 Blast hits to 189 proteins in 27 species: Archae - 0; Bacteria - 0; Metazoa - 0; Fungi - 21; Plants - 168; Viruses -…
AT1G51090	0.98644				Heavy metal transport/detoxification superfamily protein
AT4G27780	0.98642				Encodes acyl-CoA-binding protein with ankyrin repeats
AT3G47340	0.98576				encodes a glutamine-dependent asparagine synthetase, the predicted ASN1 peptide contains a purF-type glutamine-binding domain, and is expressed predominantly in shoot tissues, where light has a negative effect on its mRNA accumulation. Expression is induced within 3 hours of dark treatment, in senescing leaves and treatment with exogenous photosynthesis inhibitor. Induction of gene expression was…
AT5G58540	0.98571	Dormant UP			Protein kinase superfamily protein
AT1G16770	0.9857	Dormant UP			unknown protein; Has 109 Blast hits to 109 proteins in 52 species: Archae - 0; Bacteria - 4; Metazoa - 0; Fungi - 71; Plants - 32; Viruses - 0; Other Eukaryotes - 2 (source: NCBI BLink).
AT5G55750	0.98568	Dormant UP			hydroxyproline-rich glycoprotein family protein
AT4G33670	0.98531	Dormant UP			Encodes a L-galactose dehydrogenase, involved in ascorbate biosynthesis
AT1G01730	0.98516				unknown protein; FUNCTIONS IN: molecular_function unknown; INVOLVED IN: biological_process unknown; LOCATED IN: chloroplast; EXPRESSED IN: 23 plant structures; EXPRESSED DURING: 13 growth stages; Has 42 Blast hits to 42 proteins in 17 species: Archae - 0; Bacteria - 2; Metazoa - 5; Fungi - 1; Plants - 34; Viruses - 0; Other Eukaryotes - 0 (source: NCBI BLink).
AT3G07700	0.98516				Protein kinase superfamily protein
AT5G23230	0.98504				nicotinamidase 2
AT1G68070	0.98501	Dormant UP			Zinc finger, C3HC4 type (RING finger) family protein
AT1G68830	0.9848				STN7 protein kinase; required for state transitions, phosphorylation of the major antenna complex (LHCII) between PSII and PSI, and light adaptation
AT2G25890	0.98477	Dormant UP	UP	DOWN	Oleosin family protein
AT1G60680	0.98475	Dormant UP			NAD(P)-linked oxidoreductase superfamily protein
AT3G58450	0.98465	Dormant UP	UP		Adenine nucleotide alpha hydrolases-like superfamily protein
AT1G21770	0.98464	Dormant UP		DOWN	Acyl-CoA N-acyltransferases (NAT) superfamily protein
AT3G03620	0.98462				MATE efflux family protein
AT5G03795	0.98455	Dormant UP			Exostosin family protein
AT1G29680	0.98448	Dormant UP			Protein of unknown function (DUF1264)
AT5G60220	0.98423	Dormant UP	UP		Member of TETRASPANIN family
AT5G56150	0.98408				ubiquitin-conjugating enzyme 30
AT5G10650	0.98407				RING/U-box superfamily protein
AT1G21780	0.98388	Dormant UP		DOWN	BTB/POZ domain-containing protein. Contains similarity to gb:AJ000644 SPOP (speckle-type POZ protein) from Homo sapiens and contains a PF:00651 BTB/POZ domain. ESTs gb:T75841, gb:R89974, gb:R30221, gb:N96386, gb:T76457, gb:AI100013 and gb:T76456 come from this gene;supported by full-length. Interacts with CUL3A and CUL3B.
AT5G52570	0.98386				Converts &#946;-carotene to zeaxanthin via cryptoxanthin.
AT1G06570	0.98383				Mutation of the PDS1 locus disrupts the activity of p-hydroxyphenylpyruvate dioxygenase (HPPDase), the first committed step in the synthesis of both plastoquinone and tocopherols in plants.
AT3G22500	0.98375	Dormant UP		DOWN	late embryogenesis abundant (LEA) protein
AT2G23240	0.98365	Dormant UP		DOWN	Plant EC metallothionein-like protein, family 15
AT5G58330	0.98361				lactate/malate dehydrogenase family protein
AT3G53040	0.98359	Dormant UP	UP		late embryogenesis abundant protein, putative / LEA protein, putative
AT5G06330	0.98349				Late embryogenesis abundant (LEA) hydroxyproline-rich glycoprotein family
AT2G29300	0.98345	Dormant UP			NAD(P)-binding Rossmann-fold superfamily protein
AT2G22240	0.98318			DOWN	** Referred to as MIPS1 in Mitsuhashi et al 2008. Myo-inositol-1-phosphate synthase isoform 2. Expressed in leaf, root and silique. Immunolocalization experiments with an antibody recognizing MIPS1, MIPS2, and MIPS3 showed endosperm localization.
AT3G22740	0.98303				homocysteine S-methyltransferase (HMT3)
AT1G56600	0.983				galactinol synthase 2
AT5G57260	0.98299				putative cytochrome P450
AT1G24735	0.98291	Dormant UP			S-adenosyl-L-methionine-dependent methyltransferases superfamily protein
AT3G01520	0.98289				Adenine nucleotide alpha hydrolases-like superfamily protein
AT5G06570	0.98276				alpha/beta-Hydrolases superfamily protein
AT5G01670	0.98251	Dormant UP			NAD(P)-linked oxidoreductase superfamily protein
AT3G26770	0.98238	Dormant UP			NAD(P)-binding Rossmann-fold superfamily protein
AT1G16850	0.98235				unknown protein; FUNCTIONS IN: molecular_function unknown; INVOLVED IN: response to salt stress; LOCATED IN: endomembrane system; EXPRESSED IN: leaf apex, leaf whorl, male gametophyte, flower, leaf; EXPRESSED DURING: LP.06 six leaves visible, LP.04 four leaves visible, LP.10 ten leaves visible, petal differentiation and expansion stage, LP.08 eight leaves visible; BEST Arabidopsis thaliana protei…
AT5G61510	0.98234		UP		GroES-like zinc-binding alcohol dehydrogenase family protein
AT3G01400	0.98233	Dormant UP			ARM repeat superfamily protein
AT1G48470	0.98231		UP		Encodes cytosolic glutamine synthase isozyme. Expression of mRNA is not detectable in roots.
AT5G51020	0.98216				Encodes CRL (CRUMPLED LEAF), a protein localized in the outer envelope membrane of plastids. Mutation in this gene affects the pattern of cell division, cell differentiation and plastid division.
AT3G18570	0.98215				Oleosin family protein
AT5G13800	0.98189				Encodes a pheophytinase that is involved in chlorophyll breakdown.
AT3G52230	0.98188				unknown protein; FUNCTIONS IN: molecular_function unknown; INVOLVED IN: biological_process unknown; LOCATED IN: chloroplast outer membrane, chloroplast thylakoid membrane, chloroplast, chloroplast envelope; EXPRESSED IN: 24 plant structures; EXPRESSED DURING: 13 growth stages; Has 29 Blast hits to 29 proteins in 12 species: Archae - 0; Bacteria - 0; Metazoa - 3; Fungi - 0; Plants - 26; Viruses - …
AT3G15580	0.98186	Dormant UP			Encodes APG8, a component of autophagy conjugation pathway. Delivered to the lumens of vacuole under nitrogen-starvation condition.
AT2G19350	0.98167	Dormant UP			Eukaryotic protein of unknown function (DUF872)
AT5G52190	0.98165				Sugar isomerase (SIS) family protein
AT5G54290	0.98132	Dormant UP			Encodes CcdA, a thylakoid membrane protein required for the transfer of reducing equivalents from stroma to thylakoid lumen.
AT1G29760	0.9813	Dormant UP			Putative adipose-regulatory protein (Seipin)
AT1G60750	0.98129				NAD(P)-linked oxidoreductase superfamily protein
AT5G49940	0.98118		UP		Encodes a protein containing the NFU domain and functions as a molecular scaffold for iron-sulfur cluster assembly and delivery. Homologous to the cyanobacterial CNFU protein and is targeted to the chloroplast.
AT5G61410	0.98101				Arabidopsis thaliana ribulose-5-phosphate-3-epimerase mRNA
AT4G21580	0.9807				oxidoreductase, zinc-binding dehydrogenase family protein
AT2G03340	0.98059				Encodes WRKY DNA-binding protein 3 (WRKY3).
AT4G02920	0.98057				unknown protein; BEST Arabidopsis thaliana protein match is: unknown protein (TAIR:AT1G03340.1); Has 41 Blast hits to 41 proteins in 12 species: Archae - 0; Bacteria - 0; Metazoa - 0; Fungi - 0; Plants - 41; Viruses - 0; Other Eukaryotes - 0 (source: NCBI BLink).
AT2G03520	0.98036		UP		Encodes AtUPS4, a member of the Arabidopsis ureide permease family.
AT2G22990	0.98028				sinapoylglucose:malate sinapoyltransferase. Catalyzes the formation of sinapoylmalate from sinapoylglucose. Mutants accumulate excess sinapoylglucose.
AT5G19430	0.98027	Dormant UP			RING/U-box superfamily protein
AT2G42000	0.98002	Dormant UP		DOWN	Plant EC metallothionein-like protein, family 15
AT2G21240	0.97995	Dormant UP			basic pentacysteine 4
AT1G33050	0.97975				unknown protein; FUNCTIONS IN: molecular_function unknown; INVOLVED IN: biological_process unknown; LOCATED IN: cellular_component unknown; EXPRESSED IN: 25 plant structures; EXPRESSED DURING: 15 growth stages; BEST Arabidopsis thaliana protein match is: unknown protein (TAIR:AT4G10470.1); Has 531 Blast hits to 229 proteins in 83 species: Archae - 0; Bacteria - 197; Metazoa - 59; Fungi - 50; Plan…
AT1G21410	0.97974	Dormant UP			AtSKP2;1 is a homolog of human SKP2, the human F-box protein that recruits E2F1. Contains an F-box motif at the N-terminal region and a C-terminal Leu-rich repeat domain. Forms part of an E3-ubiquitin-ligase SCF (Skp1, cullin, F-box) complex and recruits phosphorylated AtE2Fc, a transcriptional factor that might play a role in cell division and during the transition from skotomorphogenesis to pho…
AT2G18915	0.97971				encodes a member of F-box proteins that includes two other proteins in Arabidopsis (ZTL and FKF1). These proteins contain a unique structure containing a PAS domain at their N-terminus, an F-box motif, and 6 kelch repeats at their C-terminus. Overexpression results in arrhythmic phenotypes for a number of circadian clock outputs in both constant light and constant darkness, long hypocotyls under …
AT1G05690	0.97963				BTB and TAZ domain protein. Acts redunantly with BT1 and BT2 during female gametophyte development. Acts with BT2 during male gametophyte development.
AT3G21650	0.97958	Dormant UP			Encodes protein phosphatase 2A (PP2A) B'zeta subunit. Targeted to mitochondria.
AT1G72660	0.97952				P-loop containing nucleoside triphosphate hydrolases superfamily protein
AT1G15740	0.9795	Dormant UP			Leucine-rich repeat family protein
AT1G29970	0.97918				60S ribosomal protein L18A-1
AT4G21320	0.97905				Encodes heat-stress-associated 32-kD protein. Up-regulated by heat shock. Thermotolerance in a knockout mutant was compromised following a long recovery period (> 24 h) after acclimation heat shock treatment.
AT2G33590	0.97884		UP		NAD(P)-binding Rossmann-fold superfamily protein
AT5G10740	0.97884	Dormant UP	UP		Protein phosphatase 2C family protein
AT5G17540	0.97873				HXXXD-type acyl-transferase family protein
AT1G03380	0.97868	Dormant UP			homolog of yeast autophagy 18 (ATG18) G
AT1G05840	0.97859	Dormant UP			Eukaryotic aspartyl protease family protein
AT5G22470	0.97841	Dormant UP	UP		NAD+ ADP-ribosyltransferases;NAD+ ADP-ribosyltransferases
AT1G22985	0.97838	Dormant UP			encodes a member of the ERF (ethylene response factor) subfamily B-5 of ERF/AP2 transcription factor family. The protein contains one AP2 domain. There are 7 members in this subfamily.
AT5G12310	0.97835		UP		RING/U-box superfamily protein
AT1G30260	0.97834				BEST Arabidopsis thaliana protein match is: Galactosyltransferase family protein (TAIR:AT4G21060.1); Has 30 Blast hits to 30 proteins in 8 species: Archae - 0; Bacteria - 0; Metazoa - 0; Fungi - 0; Plants - 30; Viruses - 0; Other Eukaryotes - 0 (source: NCBI BLink).
AT4G31410	0.97834	Dormant UP			Protein of unknown function (DUF1644)
AT2G41070	0.97826	Dormant UP		DOWN	Transcription factor homologous to ABI5. Regulates AtEm1 expression by binding directly at the AtEm1 promoter. Located in the nucleus and expressed during seed maturation in the cotyledons and later in the whole embryo.
AT5G50230	0.97816				Transducin/WD40 repeat-like superfamily protein
AT4G10955	0.97812				alpha/beta-Hydrolases superfamily protein
AT1G71950	0.97807	Dormant UP			Proteinase inhibitor, propeptide
AT2G47770	0.97799	Dormant UP	UP	DOWN	Encodes a membrane-bound protein designated AtTSPO (Arabidopsis thaliana TSPO-related). AtTSPO is related to the bacterial outer membrane tryptophan-rich sensory protein (TspO) and the mammalian mitochondrial 18 kDa Translocator Protein (18 kDa TSPO), members of the TspO/MBR domain-containing membrane proteins. Mainly detected in dry seeds, but can be induced in vegetative tissues by osmotic or s…
AT1G22930	0.97796				T-complex protein 11
AT1G73380	0.97796				unknown protein; CONTAINS InterPro DOMAIN/s: Protein of unknown function DUF1308 (InterPro:IPR010733); Has 162 Blast hits to 160 proteins in 67 species: Archae - 0; Bacteria - 2; Metazoa - 120; Fungi - 0; Plants - 34; Viruses - 0; Other Eukaryotes - 6 (source: NCBI BLink).
AT5G58350	0.97796	Dormant UP			Encodes a member of the WNK family (9 members in all) of protein kinases, the structural design of which is clearly distinct from those of other known protein kinases, such as receptor-like kinases and mitogen-activated protein kinases. Its transcription is under the control of circadian rhythms.
AT5G23340	0.97791				RNI-like superfamily protein
AT4G22360	0.97788	Dormant UP			SWIB complex BAF60b domain-containing protein
AT4G10330	0.97765	Dormant UP			glycine-rich protein
AT3G10550	0.97751				Has 3'-phosphatase activity against both phosphatidylinositol-3,5-bisphosphate (PtdIns3,5P2) and Phosphatidylinositol-3-phosphate (PtdIns3P). The in vitro activity was higher with PtdIns3,5P2 than with PtdIns3P.
AT5G56180	0.97743				encodes a protein whose sequence is similar to actin-related proteins (ARPs) in other organisms. Member of nuclear ARP family of genes.
AT2G45290	0.97742				Transketolase
AT3G19990	0.97736				unknown protein; INVOLVED IN: biological_process unknown; LOCATED IN: chloroplast stroma, chloroplast; EXPRESSED IN: 23 plant structures; EXPRESSED DURING: 13 growth stages; Has 118 Blast hits to 118 proteins in 41 species: Archae - 0; Bacteria - 42; Metazoa - 0; Fungi - 0; Plants - 56; Viruses - 0; Other Eukaryotes - 20 (source: NCBI BLink).
AT4G22100	0.97727	Dormant UP			beta glucosidase 2
AT1G28640	0.97726				GDSL-like Lipase/Acylhydrolase superfamily protein
AT3G03440	0.97718				ARM repeat superfamily protein
AT1G55530	0.97709	Dormant UP			RING/U-box superfamily protein
AT2G38410	0.97708		UP		ENTH/VHS/GAT family protein
AT5G54070	0.97706	Dormant UP			A member of Heat Stress Transcription Factor (Hsf) family. Not responding to heat stress. Is regulated by the seed-specific transcription factor ABI3. In turn, it regulates other heat stress proteins including Hsp17.4-CI, Hsp17.7-CII and Hsp101 during seed maturation.
AT4G00755	0.97704		UP		F-box family protein
AT5G67030	0.9769	Dormant UP	UP		Encodes a single copy zeaxanthin epoxidase gene that functions in first step of the biosynthesis of the abiotic stress hormone abscisic acid (ABA). Mutants in this gene are unable to express female sterility in response to beta-aminobutyric acid, as wild type plants do.
AT1G33250	0.97682				Protein of unknown function (DUF604)
AT4G27990	0.97675				YGGT family protein
AT2G20770	0.97664	Dormant UP			Encodes a protein with reported similarity to GCR2 a putative G protein coupled receptor thought to be an ABA receptor.GCL2 also has similarity to LANCL1 and LANCL2, human homologs of bacterial lanthionine synthetase.
AT1G17145	0.97643	Dormant UP	UP		RING/U-box superfamily protein
AT2G22080	0.97643	Dormant UP			unknown protein; Has 96314 Blast hits to 34847 proteins in 1702 species: Archae - 612; Bacteria - 27969; Metazoa - 24311; Fungi - 12153; Plants - 4409; Viruses - 1572; Other Eukaryotes - 25288 (source: NCBI BLink).
AT1G01725	0.97641	Dormant UP			unknown protein; FUNCTIONS IN: molecular_function unknown; INVOLVED IN: biological_process unknown; LOCATED IN: endomembrane system; EXPRESSED IN: 23 plant structures; EXPRESSED DURING: 14 growth stages; BEST Arabidopsis thaliana protein match is: unknown protein (TAIR:AT4G00530.1); Has 20 Blast hits to 20 proteins in 7 species: Archae - 0; Bacteria - 0; Metazoa - 0; Fungi - 0; Plants - 20; Virus…
AT1G52920	0.97637	Dormant UP			Encodes a plasma membranelocalized ABA receptor, which interacts with the G&#945;&#946;&#947; complex. It has been postulated that the binding of ABA to GCR2 results in the release of the G protein and dissociation of the heterotrimeric complex into G&#945; and the G&#946;&#947; dimer to activate downstream ABA effectors and to trigger the ABA responses.
AT4G01970	0.97625	Dormant UP			Encodes a putative stachyose synthetase.
AT2G46690	0.97616		DOWN		SAUR-like auxin-responsive protein family
AT2G29340	0.97611	Dormant UP		DOWN	NAD-dependent epimerase/dehydratase family protein
AT5G54080	0.97608			DOWN	homogentisate 1,2-dioxygenase
AT1G26665	0.97594	Dormant UP			Mediator complex, subunit Med10
AT4G33510	0.97589				Enzyme catalyzing the first committed step in aromatic amino acid biosynthesis
AT3G60340	0.97585				alpha/beta-Hydrolases superfamily protein
AT3G61040	0.97585				encodes a protein with cytochrome P450 domain
AT5G66110	0.97581	Dormant UP			Heavy metal transport/detoxification superfamily protein
AT5G50770	0.97578	Dormant UP			Encodes a putative hydroxysteroid dehydrogenase (HSD). Genes that encode HSD include: At5g50600 and At5g50700 (HSD1), At3g47350(HSD2), At3g47360(HSD3), At5g50590 and At5g50690(HSD4), At5g50770(HSD6) (Plant Cell Physiology 50:1463). Two copies of HSD1 and HSD4 exist due to a gene duplication event. In Plant Physiology 145:87, At5g50690 is HSD7, At4g10020 is HSD5.
AT4G34370	0.97568	Dormant UP			RING/U-box superfamily protein
AT1G09500	0.97565				similar to Eucalyptus gunnii alcohol dehydrogenase of unknown physiological function (GI:1143445), Vigna unguiculata (gi:1854445), NOT a cinnamyl-alcohol dehydrogenase
AT3G60690	0.97564				SAUR-like auxin-responsive protein family
AT2G03730	0.97552				Member of a small family of ACT domain containing proteins. ACT domains are thought to be involved in amino acid binding.
AT5G19540	0.97552				unknown protein; FUNCTIONS IN: molecular_function unknown; INVOLVED IN: biological_process unknown; LOCATED IN: chloroplast; EXPRESSED IN: 22 plant structures; EXPRESSED DURING: 13 growth stages; Has 1807 Blast hits to 1807 proteins in 277 species: Archae - 0; Bacteria - 0; Metazoa - 736; Fungi - 347; Plants - 385; Viruses - 0; Other Eukaryotes - 339 (source: NCBI BLink).
AT5G56100	0.97552				glycine-rich protein / oleosin
AT1G77000	0.97551			DOWN	AtSKP2;2 is a homolog of human SKP2, the human F-box protein that recruits E2F1. Contains an F-box motif at the N-terminal region and a C-terminal Leu-rich repeat domain. Forms part of an E3-ubiquitin-ligase SCF (Skp1, cullin, F-box) complex and recruits phosphorylated AtE2Fc, a transcriptional factor that might play a role in cell division and during the transition from skotomorphogenesis to pho…
AT3G57770	0.9755				Protein kinase superfamily protein
AT1G11020	0.97541				RING/FYVE/PHD zinc finger superfamily protein
AT5G67490	0.97529		DOWN		unknown protein; CONTAINS InterPro DOMAIN/s: Protein of unknown function DUF1674 (InterPro:IPR012875); Has 30201 Blast hits to 17322 proteins in 780 species: Archae - 12; Bacteria - 1396; Metazoa - 17338; Fungi - 3422; Plants - 5037; Viruses - 0; Other Eukaryotes - 2996 (source: NCBI BLink).
AT3G59940	0.97525				Galactose oxidase/kelch repeat superfamily protein
AT3G12400	0.97523				Mutants of this gene were initially identified because of the trichome morphogenesis phenotype. Those trichomes have multiple nuclei, a defect that turns out not to be restricted to the trichomes but also in all endoreduplicating cell types. This gene encodes a ubiquitin-binding protein with sequence similarities with yeast proteins that are components of the ESCRTI-III complexes. The Arabidopsis…
AT3G12490	0.97522	Dormant UP			Encodes a protein with cysteine proteinase inhibitor activity. Overexpression increases tolerance to abiotic stressors (i.e.salt,osmitic, cold stress).
AT5G47090	0.97518				unknown protein; CONTAINS InterPro DOMAIN/s: Protein of unknown function DUF2052, coiled-coil (InterPro:IPR018613); Has 30201 Blast hits to 17322 proteins in 780 species: Archae - 12; Bacteria - 1396; Metazoa - 17338; Fungi - 3422; Plants - 5037; Viruses - 0; Other Eukaryotes - 2996 (source: NCBI BLink).
AT5G17850	0.97508		UP		Sodium/calcium exchanger family protein
AT2G20920	0.97501				Protein of unknown function (DUF3353)
AT4G13160	0.97501				Protein of unknown function, DUF593
AT3G12360	0.975				Encodes a protein with an ankyrin motif and transmembrane domains that is involved in salt tolerance. Expressed throughout the plant and localized to the plasma membrane. Loss of function mutations show an increased tolerance to salt based on assaying seedling growth in the presence of salt. In the mutants, induction of genes required for production of reactive oxygen species is reduced suggestin…
AT1G03970	0.97499				encodes a basic leucine zipper G-box binding factor that can bind to G-box motifs only as heterodimers with GBF2 or GBF3. A single amino acid change can confer G-box binding as homodimers.
AT2G27680	0.9749				NAD(P)-linked oxidoreductase superfamily protein
AT1G32400	0.97481				TOM2A encodes a 280 amino acid putative four-pass transmembrane protein with a C-terminal farnesylation signal, essential for efficient multiplication of tobacco mosaic viruses.
AT3G48580	0.97464	Dormant UP			xyloglucan endotransglucosylase/hydrolase 11
AT3G54290	0.97463				FUNCTIONS IN: molecular_function unknown; INVOLVED IN: N-terminal protein myristoylation; LOCATED IN: chloroplast; EXPRESSED IN: 23 plant structures; EXPRESSED DURING: 13 growth stages; CONTAINS InterPro DOMAIN/s: Haemerythrin/HHE cation-binding motif (InterPro:IPR012312); Has 59 Blast hits to 59 proteins in 14 species: Archae - 0; Bacteria - 2; Metazoa - 0; Fungi - 0; Plants - 56; Viruses - 0; O…
AT4G29070	0.9746				Phospholipase A2 family protein
AT3G06380	0.97458	Dormant UP			Member of TLP family
AT2G30140	0.9744				UDP-Glycosyltransferase superfamily protein
AT4G25130	0.97437				Encodes a chloroplast-localized methionine sulfoxide reductase that is a member of the MSRA family. Involved in protection of chloroplasts from oxidative stress.
AT5G12390	0.97431	Dormant UP			Encodes a protein with similarity to yeast FIS proteins. These membrane anchored proteins bind DRP proteins and function during organelle division. FIS1B is expressed ubiquitously and appears to be involved in peroxisome division.
AT1G03890	0.97412				RmlC-like cupins superfamily protein
AT4G26120	0.9741	Dormant UP			Ankyrin repeat family protein / BTB/POZ domain-containing protein
AT4G31420	0.97405	Dormant UP			Zinc finger protein 622
AT3G09310	0.97404	Dormant UP			unknown protein; CONTAINS InterPro DOMAIN/s: Protein of unknown function DUF37 (InterPro:IPR002696); Has 5781 Blast hits to 5781 proteins in 1903 species: Archae - 0; Bacteria - 3956; Metazoa - 2; Fungi - 0; Plants - 42; Viruses - 3; Other Eukaryotes - 1778 (source: NCBI BLink).
AT2G13360	0.97403				Encodes a peroxisomal photorespiratory enzyme that catalyzes transamination reactions with multiple substrates. It is involved in photorespiration.
AT1G50020	0.97402				unknown protein; FUNCTIONS IN: molecular_function unknown; INVOLVED IN: biological_process unknown; LOCATED IN: chloroplast thylakoid membrane, chloroplast; EXPRESSED IN: 24 plant structures; EXPRESSED DURING: 15 growth stages; Has 72 Blast hits to 72 proteins in 27 species: Archae - 0; Bacteria - 0; Metazoa - 0; Fungi - 0; Plants - 72; Viruses - 0; Other Eukaryotes - 0 (source: NCBI BLink).
AT1G23120	0.974	Dormant UP			Polyketide cyclase/dehydrase and lipid transport superfamily protein
AT3G50080	0.97393				Encodes an F-box protein. Based on genetic analysis appears to be functionally redundant with VFB1,3, and 4. When expression of all 4 genes is reduced plants show defects in growth and reduced expression of auxin response genes.
AT2G31955	0.97391				COFACTOR OF NITRATE REDUCTASE AND XANTHINE DEHYDROGENASE 2. Encodes a protein involved in molybdenum cofactor biosynthesis. Homologous to E.coli moaA. Expression is abundant in all tissues examined, particularly in roots. Appears to have targeting signals for chloroplast or mitochondria.
AT1G31170	0.97368				encodes a cysteine-sulfinic acid reductase (sulfiredoxin - EC 1.8.98.2) capable of reducing overoxidized plastidic 2-Cys-Prx involved in peroxide detoxification and response to oxidative stress
AT3G54950	0.97365				patatin-like protein 6
AT4G39130	0.97365	Dormant UP	UP		Dehydrin family protein
AT5G55970	0.97365				RING/U-box superfamily protein
AT5G38895	0.97362				RING/U-box superfamily protein
AT1G08570	0.97352				Encodes a member of the thioredoxin family protein. Located in the chloroplast. Shows high activity towards the chloroplast 2-Cys peroxiredoxin A, and poor activity towards the chloroplast NADP-malate dehydrogenase.
AT1G23050	0.97351	Dormant UP			hydroxyproline-rich glycoprotein family protein
AT2G19900	0.9735	Dormant UP	UP	DOWN	The malic enzyme (EC 1.1.1.40) encoded by AtNADP-ME1 is expressed in response to developmental and cell-specific signals. The enzyme is active in vitro and appears to function as a homohexamer or homooctamer. It is believed to be a cytosolic protein.
AT5G25180	0.97318				putative cytochrome P450
AT3G04000	0.97317				NAD(P)-binding Rossmann-fold superfamily protein
AT2G47180	0.97299			DOWN	galactinol synthase 1
AT5G18100	0.97299				A putative peroxisomal CuZnSOD inducible by a high-light pulse.
AT2G41710	0.97284	Dormant UP		DOWN	Integrase-type DNA-binding superfamily protein
AT1G14130	0.97273				2-oxoglutarate (2OG) and Fe(II)-dependent oxygenase superfamily protein
AT5G22270	0.9727		UP		unknown protein; BEST Arabidopsis thaliana protein match is: unknown protein (TAIR:AT3G11600.1); Has 136 Blast hits to 136 proteins in 15 species: Archae - 0; Bacteria - 0; Metazoa - 0; Fungi - 0; Plants - 136; Viruses - 0; Other Eukaryotes - 0 (source: NCBI BLink).
AT2G19930	0.97267	Dormant UP			RNA-dependent RNA polymerase family protein
AT1G48620	0.97266	Dormant UP			This gene is predicted to encodes a histone H1/H5 family member. A plant line expressing an RNAi construct targeted against HON5 shows a reduced level of agrobacterium-mediated root transformation.
AT3G49490	0.97265	Dormant UP	UP		unknown protein; Has 722 Blast hits to 186 proteins in 64 species: Archae - 0; Bacteria - 30; Metazoa - 72; Fungi - 48; Plants - 38; Viruses - 0; Other Eukaryotes - 534 (source: NCBI BLink).
AT3G01350	0.97264	Dormant UP			Major facilitator superfamily protein
AT3G02875	0.97264				Hydrolyzes amino acid conjugates of the plant growth regulator indole-3-acetic acid (IAA), including IAA-Leu and IAA-Phe. Uses Mg and Co ions as cofactors.
AT2G45500	0.97249				AAA-type ATPase family protein
AT4G23493	0.97248	Dormant UP			unknown protein; Has 30201 Blast hits to 17322 proteins in 780 species: Archae - 12; Bacteria - 1396; Metazoa - 17338; Fungi - 3422; Plants - 5037; Viruses - 0; Other Eukaryotes - 2996 (source: NCBI BLink).
AT3G20250	0.97237	Dormant UP	UP		Encodes a member of the Arabidopsis Pumilio (APUM) proteins containing PUF domain (eight repeats of approximately 36 amino acids each). PUF proteins regulate both mRNA stability and translation through sequence-specific binding to the 3' UTR of target mRNA transcripts.
AT2G25340	0.97232	Dormant UP			Member of Synaptobrevin-like AtVAMP7C, v-SNARE protein family.
AT1G20650	0.97219	Dormant UP			Protein kinase superfamily protein
AT3G46660	0.97213		UP		UDP-glucosyl transferase 76E12
AT3G54850	0.97203	Dormant UP			Encodes a protein with a typical U-box domain followed by an Armadillo repeat region, a domain organization that is frequently found in plant U-box proteins. Displays ubiquitin ligase activity in vitro.
AT5G35960	0.97198				Protein kinase family protein
AT3G21380	0.97189				Mannose-binding lectin superfamily protein
AT4G21860	0.97187				methionine sulfoxide reductase B 2
AT1G07530	0.9716	Dormant UP	UP		Encodes a member of the GRAS family of transcription factors. The protein interacts with the TGA2 transcription factor and affects the transcription of stress-responsive genes. The protein is found in the nucleus and is also exported to the cytoplasm.
AT3G53410	0.97146	Dormant UP			RING/U-box superfamily protein
AT3G16190	0.97131				Isochorismatase family protein
AT3G63040	0.97129	Dormant UP			unknown protein; FUNCTIONS IN: molecular_function unknown; INVOLVED IN: biological_process unknown; LOCATED IN: endomembrane system; Has 5 Blast hits to 5 proteins in 2 species: Archae - 0; Bacteria - 0; Metazoa - 0; Fungi - 0; Plants - 5; Viruses - 0; Other Eukaryotes - 0 (source: NCBI BLink).
AT1G22610	0.97126		UP		C2 calcium/lipid-binding plant phosphoribosyltransferase family protein
AT4G36210	0.97126				Protein of unknown function (DUF726)
AT3G17710	0.97125	Dormant UP			F-box and associated interaction domains-containing protein
AT5G04880	0.97121				pseudogene of ABC transporter family protein
AT1G01170	0.97118	Dormant UP			Protein of unknown function (DUF1138)
AT3G05120	0.97112	Dormant UP			Encodes a gibberellin (GA) receptor ortholog of the rice GA receptor gene (OsGID1). Has GA-binding activity, showing higher affinity to GA4. Interacts with DELLA proteins in vivo in the presence of GA4. The DELLA region alone can interact with GID1A in GA-dependent manner in a Y2H assay.
AT3G48680	0.97111				Encodes a mitochondrial gamma carbonic anhydrase-like protein. Component of the NADH dehydrogenase complex.
AT4G27470	0.97103				Encodes a RING finger E3 ubiquitin ligase.
AT3G16120	0.97101	Dormant UP	UP		Dynein light chain type 1 family protein
AT4G02730	0.97095				Transducin/WD40 repeat-like superfamily protein
AT1G13990	0.97085				unknown protein; FUNCTIONS IN: molecular_function unknown; INVOLVED IN: biological_process unknown; LOCATED IN: chloroplast; EXPRESSED IN: 23 plant structures; EXPRESSED DURING: 13 growth stages; CONTAINS InterPro DOMAIN/s: Protein of unknown function DUF3110 (InterPro:IPR021503); Has 25 Blast hits to 25 proteins in 8 species: Archae - 0; Bacteria - 0; Metazoa - 0; Fungi - 0; Plants - 25; Viruses…
AT3G10570	0.97082				member of CYP77A
AT4G01026	0.97072	Dormant UP			Encodes a member of the PYR (pyrabactin resistance )/PYL(PYR1-like)/RCAR (regulatory components of ABA receptor) family proteins with 14 members. PYR/PYL/RCAR family proteins function as abscisic acid sensors. Mediate ABA-dependent regulation of protein phosphatase 2Cs ABI1 and ABI2. PYL/RCAR family proteins function as abscisic acid sensors. Mediate ABA-dependent regulation of ABI1 and ABI2.
AT5G22460	0.97069		DOWN		alpha/beta-Hydrolases superfamily protein
AT5G67290	0.97051				FAD-dependent oxidoreductase family protein
AT5G53220	0.97042				unknown protein; Has 3099 Blast hits to 2528 proteins in 332 species: Archae - 2; Bacteria - 245; Metazoa - 1059; Fungi - 555; Plants - 177; Viruses - 49; Other Eukaryotes - 1012 (source: NCBI BLink).
AT1G06400	0.97039				small GTP-binding protein (ara-2)
AT4G25580	0.9702	Dormant UP		DOWN	CAP160 protein
AT1G50290	0.97013				unknown protein; Has 2 Blast hits to 2 proteins in 1 species: Archae - 0; Bacteria - 0; Metazoa - 0; Fungi - 0; Plants - 2; Viruses - 0; Other Eukaryotes - 0 (source: NCBI BLink).
AT2G47670	0.97011				Plant invertase/pectin methylesterase inhibitor superfamily protein
AT1G76020	0.97006				Thioredoxin superfamily protein
AT3G01200	0.97006				Encodes a PPDK regulatory protein that has protein kinase activity but lacks protein phosphatase activity towards PPDK (pyruvate orthophosphate dikinase).
AT4G36600	0.97005		UP	DOWN	Late embryogenesis abundant (LEA) protein
AT2G07711	0.96998				pseudogene, similar to NADH dehydrogenase subunit 5, blastp match of 97% identity and 2.2e-244 P-value to GP|1066145|dbj|BAA07176.1||D37958 NADH dehydrogenase subunit 5 {Malus x domestica}
AT3G51510	0.96994		UP		unknown protein; FUNCTIONS IN: molecular_function unknown; INVOLVED IN: biological_process unknown; LOCATED IN: chloroplast thylakoid membrane, chloroplast; EXPRESSED IN: 22 plant structures; EXPRESSED DURING: 13 growth stages; Has 42 Blast hits to 42 proteins in 19 species: Archae - 0; Bacteria - 0; Metazoa - 0; Fungi - 0; Plants - 40; Viruses - 0; Other Eukaryotes - 2 (source: NCBI BLink).
AT5G09640	0.96988	Dormant UP			encodes a serine carboxypeptidase-like (SCPL) protein. Mutants accumulate sinapoylglucose instead of sinapoylcholine, and have increased levels of choline and decreased activity of the enzyme sinapoylglucose:choline sinapoyltransferase.
AT5G27320	0.96985				Encodes a gibberellin (GA) receptor ortholog of the rice GA receptor gene (OsGID1). Has GA-binding activity, showing higher affinity to GA4. Interacts with DELLA proteins in vivo in the presence of GA4.
AT1G06110	0.9697				SKP1/ASK-interacting protein 16
AT1G12710	0.9697				This gene is predicted to encode a protein with a PP2 domain. This domain in present in lectins found in squash and cucumber, suggesting that this protein could potentially have carbohydrate binding capabilities.
AT4G38810	0.96965		UP		Calcium-binding EF-hand family protein
AT5G02880	0.96963		UP		encodes a ubiquitin-protein ligase containing a HECT domain. There are six other HECT-domain UPLs in Arabidopsis.
AT5G55700	0.96963	Dormant UP			In vitro assay indicates no beta-amylase activity of BAM4. However mutation in BAM4 impairs starch breakdown. BAM4 may play a regulatory role.
AT1G49850	0.96954				RING/U-box superfamily protein
AT5G16460	0.96949	Dormant UP			Putative adipose-regulatory protein (Seipin)
AT5G62900	0.96923				unknown protein; FUNCTIONS IN: molecular_function unknown; INVOLVED IN: N-terminal protein myristoylation; LOCATED IN: cellular_component unknown; EXPRESSED IN: 22 plant structures; EXPRESSED DURING: 12 growth stages; BEST Arabidopsis thaliana protein match is: unknown protein (TAIR:AT5G50090.1); Has 157 Blast hits to 157 proteins in 14 species: Archae - 0; Bacteria - 0; Metazoa - 0; Fungi - 0; P…
AT5G40470	0.96918				RNI-like superfamily protein
AT4G05070	0.96891	Dormant UP			Wound-responsive family protein
AT1G14530	0.96878	Dormant UP			Protein of unknown function (DUF1084)
AT4G18920	0.96878	Dormant UP			Protein of unknown function (DUF1264)
AT1G64810	0.96874				chloroplast APO1
AT1G54290	0.96871	Dormant UP			Translation initiation factor SUI1 family protein
AT4G27460	0.96871				Cystathionine beta-synthase (CBS) family protein
AT5G57550	0.96871	Dormant UP		DOWN	xyloglucan endotransglycosylase-related protein (XTR3)
AT4G35580	0.96861	Dormant UP			NAC transcription factor-like 9
AT4G18530	0.96832				Protein of unknown function (DUF707)
AT4G09610	0.96831	Dormant UP			GAST1 protein homolog 2
AT3G01650	0.9681				RING domain ligase1
AT1G69790	0.96807				Protein kinase superfamily protein
AT5G01990	0.96801				Auxin efflux carrier family protein
AT4G01280	0.96786				Homeodomain-like superfamily protein
AT1G15400	0.96772	Dormant UP			unknown protein; FUNCTIONS IN: molecular_function unknown; INVOLVED IN: biological_process unknown; LOCATED IN: plasma membrane; EXPRESSED IN: 23 plant structures; EXPRESSED DURING: 13 growth stages; BEST Arabidopsis thaliana protein match is: unknown protein (TAIR:AT1G80180.1); Has 82 Blast hits to 82 proteins in 16 species: Archae - 0; Bacteria - 4; Metazoa - 0; Fungi - 0; Plants - 75; Viruses …
AT5G54520	0.9677	Dormant UP			Transducin/WD40 repeat-like superfamily protein
AT1G76460	0.96757				RNA-binding (RRM/RBD/RNP motifs) family protein
AT1G23440	0.96744				Peptidase C15, pyroglutamyl peptidase I-like
AT1G53670	0.96727				methionine sulfoxide reductase B 1
AT5G13810	0.96713				Glutaredoxin family protein
AT5G05110	0.96706	Dormant UP			Cystatin/monellin family protein
AT5G09990	0.96705	Dormant UP			elicitor peptide 5 precursor
AT1G76590	0.96697				PLATZ transcription factor family protein
AT4G20820	0.96693				FAD-binding Berberine family protein
AT3G19900	0.96683				unknown protein; FUNCTIONS IN: molecular_function unknown; INVOLVED IN: biological_process unknown; LOCATED IN: chloroplast; EXPRESSED IN: 23 plant structures; EXPRESSED DURING: 13 growth stages; CONTAINS InterPro DOMAIN/s: Protein of unknown function DUF3067 (InterPro:IPR021420); Has 276 Blast hits to 276 proteins in 83 species: Archae - 0; Bacteria - 112; Metazoa - 0; Fungi - 2; Plants - 59; Vi…
AT5G63610	0.96682				significant sequence similarity to plant and animal cyclin-dependent protein kinases, and was classified as an E-type CDK with a SPTAIRE cyclin binding motif in the kinase domain.
AT4G13250	0.96681				Encodes a chlorophyll b reductase involved in the degradation of chlorophyll b and LHCII (light harvesting complex II).
AT1G55000	0.96679				peptidoglycan-binding LysM domain-containing protein
AT1G80160	0.96654				Lactoylglutathione lyase / glyoxalase I family protein
AT5G13570	0.9665	Dormant UP			Encodes DCP2 with mRNA decapping activity. DCP2 forms a mRNA decapping complex with DCP1 (At1g08370) and VCS (VARICOSE) (At3g13300). Recombinant DCP2 is enzymatically active in vitro, generating from capped mRNAs m7GDP, and 5-phosphorylated mRNAs. DCP1, DCP2 and VCS colocalize in cytoplasmic loci, which are putative Arabidopsis mRNA processing bodies. Null mutants of DCP1, DCP2, and VCS accumulat…
AT1G77090	0.96628	Dormant UP			Mog1/PsbP/DUF1795-like photosystem II reaction center PsbP family protein
AT3G05640	0.96624				Protein phosphatase 2C family protein
AT1G69935	0.9662				Encodes a nuclear localized serine-arginine-aspartate-rich protein that acts as a negative regulator of photomorphogenesis.
AT1G74860	0.96616	Dormant UP			unknown protein; BEST Arabidopsis thaliana protein match is: unknown protein (TAIR:AT1G19010.1); Has 210 Blast hits to 193 proteins in 61 species: Archae - 0; Bacteria - 9; Metazoa - 75; Fungi - 18; Plants - 58; Viruses - 1; Other Eukaryotes - 49 (source: NCBI BLink).
AT2G29460	0.96601				Encodes glutathione transferase belonging to the tau class of GSTs. Naming convention according to Wagner et al. (2002).
AT3G21600	0.96601	Dormant UP			Senescence/dehydration-associated protein-related
AT3G59580	0.96599		UP		Plant regulator RWP-RK family protein
AT3G60030	0.96597	Dormant UP	UP		squamosa promoter-binding protein-like 12
AT4G18160	0.96594				Encodes AtTPK3 (KCO6), a member of the Arabidopsis thaliana K+ channel family of AtTPK/KCO proteins.AtTPK3 is targeted to the vacuolar membrane. May form homomeric ion channels in vivo.
AT4G15620	0.96589	Dormant UP			Uncharacterised protein family (UPF0497)
AT1G74310	0.96585				Encodes ClpB1, which belongs to the Casein lytic proteinase/heat shock protein 100 (Clp/Hsp100) family. Involved in refolding of proteins which form aggregates under heat stress. Also known as AtHsp101. AtHsp101 is a cytosolic heat shock protein required for acclimation to high temperature.
AT5G05930	0.96585				guanylyl cyclase 1
AT1G23780	0.96577				F-box family protein
AT3G01170	0.96577				Ribosomal protein L34e superfamily protein
AT1G74410	0.96571				RING/U-box superfamily protein
AT1G09910	0.9657	Dormant UP			Rhamnogalacturonate lyase family protein
AT5G55490	0.9657				Encodes a transmembrane domain containing protein that is expressed in pollen germ cells.
AT1G27590	0.96562				CONTAINS InterPro DOMAIN/s: Protein of unknown function DUF3453 (InterPro:IPR021850); BEST Arabidopsis thaliana protein match is: phosphatidylinositol 3- and 4-kinase family protein (TAIR:AT1G27570.1); Has 109 Blast hits to 109 proteins in 38 species: Archae - 0; Bacteria - 0; Metazoa - 65; Fungi - 4; Plants - 38; Viruses - 0; Other Eukaryotes - 2 (source: NCBI BLink).
AT3G51940	0.96562	Dormant UP			unknown protein; BEST Arabidopsis thaliana protein match is: unknown protein (TAIR:AT5G03990.1); Has 215 Blast hits to 164 proteins in 38 species: Archae - 0; Bacteria - 35; Metazoa - 16; Fungi - 18; Plants - 121; Viruses - 0; Other Eukaryotes - 25 (source: NCBI BLink).
AT3G04350	0.96561				Plant protein of unknown function (DUF946)
AT3G57880	0.96546		UP		Calcium-dependent lipid-binding (CaLB domain) plant phosphoribosyltransferase family protein
AT3G04720	0.9653				Encodes a protein similar to the antifungal chitin-binding protein hevein from rubber tree latex. mRNA levels increase in response to ethylene and turnip crinkle virus infection.
AT1G13195	0.96529	Dormant UP			RING/U-box superfamily protein
AT2G16890	0.96522		DOWN		UDP-Glycosyltransferase superfamily protein
AT3G07565	0.96518				Protein of unknown function (DUF3755)
AT4G39140	0.96516				RING/U-box superfamily protein
AT3G49300	0.96513				proline-rich family protein
AT2G40830	0.96508		UP		Encodes a putative RING-H2 finger protein RHC1a.
AT1G08050	0.96507				Zinc finger (C3HC4-type RING finger) family protein
AT1G45976	0.96507	Dormant UP			S-ribonuclease binding protein 1
AT5G47720	0.96505				Thiolase family protein
AT2G33070	0.96504			DOWN	Encodes a nitrile-specifier protein NSP2. NSP2 is one out of five (At3g16400/NSP1, At2g33070/NSP2, At3g16390/NSP3, At3g16410/NSP4 and At5g48180/NSP5) A. thaliana epithiospecifier protein (ESP) homologues that promote simple nitrile, but not epithionitrile or thiocyanate formation.
AT3G50740	0.96493	Dormant UP			UGT72E1 is an UDPG:coniferyl alcohol glucosyltransferase which specifically glucosylates sinapyl- and coniferyl aldehydes. The enzyme is thought to be involved in lignin metabolism.
AT1G16510	0.96489				SAUR-like auxin-responsive protein family
AT4G10100	0.96484		DOWN		molybdenum cofactor synthesis family protein, similar to Molybdenum cofactor synthesis protein 2 small subunit (Molybdopterin- synthase small subunit) (MOCS2A) (MOCO1-A) (Swiss-Prot:O96033) (Homo sapiens); contains TIGRFAM TIGR01682: molybdopterin converting factor, subunit 1; sir loss-of-function mutants are resistant to sirtinol, a modulator of auxin signaling.
AT1G59700	0.96481				Encodes glutathione transferase belonging to the tau class of GSTs. Naming convention according to Wagner et al. (2002).
AT1G14950	0.96479	Dormant UP		DOWN	Polyketide cyclase/dehydrase and lipid transport superfamily protein
AT2G14520	0.96472	Dormant UP			CBS domain-containing protein with a domain of unknown function (DUF21)
AT2G21940	0.96472				shikimate kinase 1
AT5G65550	0.96469				UDP-Glycosyltransferase superfamily protein
AT5G16820	0.96468				Encodes a putative transcription factor whose expression is not induced by heat but whose stable overexpression leads to expression of HSP. Required early in the stress response for transient expression of heat shock genes.
AT1G55190	0.96459				PRA1 (Prenylated rab acceptor) family protein
AT4G33240	0.96446				Encodes a protein that is predicted to act as a 1-phosphatidylinositol-3-phosphate (PtdIns3P) 5-kinase based on its homology to Fab1 from yeast. It contains an FYVE domain required for binding to PtdIns3P-containing membranes in yeast, as well as a Cpn60_TCP1 homology domain plus a kinase domain. fab1a/fab1b pollen grains not viable and have defective vacuolar organization.
AT2G02710	0.96437		UP		Encodes a putative blue light receptor protein.
AT5G43930	0.96425	Dormant UP			Transducin family protein / WD-40 repeat family protein
AT5G11680	0.96423				FUNCTIONS IN: molecular_function unknown; INVOLVED IN: biological_process unknown; LOCATED IN: cytosol, plasma membrane; EXPRESSED IN: 26 plant structures; EXPRESSED DURING: 15 growth stages; CONTAINS InterPro DOMAIN/s: WW-domain-binding protein (InterPro:IPR018826); Has 1807 Blast hits to 1807 proteins in 277 species: Archae - 0; Bacteria - 0; Metazoa - 736; Fungi - 347; Plants - 385; Viruses - …
AT5G05230	0.96421				RING/U-box superfamily protein
AT5G57790	0.96421	Dormant UP			unknown protein; Has 13 Blast hits to 11 proteins in 5 species: Archae - 0; Bacteria - 0; Metazoa - 0; Fungi - 0; Plants - 13; Viruses - 0; Other Eukaryotes - 0 (source: NCBI BLink).
AT1G13090	0.96417	Dormant UP			putative cytochrome P450
AT4G13010	0.96407				Oxidoreductase, zinc-binding dehydrogenase family protein
AT1G77370	0.96405				Glutaredoxin family protein
AT2G07712	0.964				pseudogene, similar to maturase-related protein, blastp match of 86% identity and 2.9e-305 P-value to GP|840924|gb|AAA67711.1||U09988 maturase-related protein {Glycine max}
AT5G49710	0.96388	Dormant UP			unknown protein; BEST Arabidopsis thaliana protein match is: unknown protein (TAIR:AT4G24590.1); Has 35333 Blast hits to 34131 proteins in 2444 species: Archae - 798; Bacteria - 22429; Metazoa - 974; Fungi - 991; Plants - 531; Viruses - 0; Other Eukaryotes - 9610 (source: NCBI BLink).
AT1G17100	0.96379				SOUL heme-binding family protein
AT3G24740	0.96375				Protein of unknown function (DUF1644)
AT1G45150	0.96366	Dormant UP			unknown protein; Has 219 Blast hits to 202 proteins in 78 species: Archae - 0; Bacteria - 166; Metazoa - 0; Fungi - 0; Plants - 36; Viruses - 0; Other Eukaryotes - 17 (source: NCBI BLink).
AT4G02640	0.96357				Encodes a basic leucine zipper (bZIP) transcription factor AtbZIP10. AtbZIP10 shuttles between the nucleus and the cytoplasm. It binds consensus G- and C-box DNA sequences. AtbZIP10 acts antagonistically with LSD1 in both pathogen-induced hypersensitive response and basal defense responses.
AT5G47040	0.96354		UP		Encodes a member of the Lon protease-like proteins (Lon1/At5g26860, Lon2/At5g47040, Lon3/At3g05780, Lon4/At3g05790). Lon is a multifunctional ATP-dependent protease which exists in bacteria, archaea and within organelles in eukaryotic cells. Lon proteases are responsible for the degradation of abnormal, damaged and unstable proteins.
AT5G18680	0.96342		UP		Member of TLP family
AT5G64510	0.96338				unknown protein; FUNCTIONS IN: molecular_function unknown; INVOLVED IN: biological_process unknown; LOCATED IN: endomembrane system; EXPRESSED IN: 17 plant structures; EXPRESSED DURING: 10 growth stages; Has 35333 Blast hits to 34131 proteins in 2444 species: Archae - 798; Bacteria - 22429; Metazoa - 974; Fungi - 991; Plants - 531; Viruses - 0; Other Eukaryotes - 9610 (source: NCBI BLink).
AT1G05400	0.96335				unknown protein; BEST Arabidopsis thaliana protein match is: unknown protein (TAIR:AT1G06810.1); Has 31 Blast hits to 31 proteins in 2 species: Archae - 0; Bacteria - 0; Metazoa - 0; Fungi - 0; Plants - 31; Viruses - 0; Other Eukaryotes - 0 (source: NCBI BLink).
AT1G14930	0.96334		UP		Polyketide cyclase/dehydrase and lipid transport superfamily protein
AT5G52300	0.96333		UP	DOWN	encodes a protein that is induced in expression in response to water deprivation such as cold, high-salt, and dessication. The response appears to be via abscisic acid. The promoter region contains two ABA-responsive elements (ABREs) that are required for the dehydration-responsive expression of rd29B as cis-acting elements. Protein is a member of a gene family with other members found plants, an…
AT1G64900	0.96285	Dormant UP		DOWN	Encodes cytochrome P450 (CYP89A2).
AT3G17365	0.96283				S-adenosyl-L-methionine-dependent methyltransferases superfamily protein
AT2G43520	0.9628				Encodes putative trypsin inhibitor protein which may function in defense against herbivory. Member of the defensin-like (DEFL) family.
AT1G50600	0.96278				Encodes a scarecrow-like protein (SCL5). Member of GRAS gene family.
AT4G29380	0.96273	Dormant UP			protein kinase family protein / WD-40 repeat family protein
AT5G04250	0.96262	Dormant UP			Cysteine proteinases superfamily protein
AT5G43770	0.96249				proline-rich family protein
AT3G58200	0.96248				TRAF-like family protein
AT3G08010	0.96247		DOWN		Encodes a chloroplast-localized protein ATAB2. ATAB2 is involved in the biogenesis of Photosystem I and II. ATAB2 has A/U-rich RNA-binding activity and presumably functions as an activator of translation with targets at PS I and PS II.
AT2G19450	0.96246		UP		Encodes Acyl-CoA:diacylglycerol acyltransferase (DGAT) catalyzes the final step of the triacylglycerol synthesis pathway. An insertion mutation in the TAG1 gene results in altered lipid phenotype. Role in senescence and seed development.
AT3G47610	0.96242	Dormant UP			transcription regulators;zinc ion binding
AT3G23490	0.9624				cyanase
AT1G55590	0.96235				RNI-like superfamily protein
AT5G16840	0.96231	Dormant UP			binding partner of acd11 1
AT3G26000	0.96207				Ribonuclease inhibitor
AT5G03200	0.96202				RING/U-box superfamily protein
AT5G52660	0.962				Homeodomain-like superfamily protein
AT5G53360	0.96195				TRAF-like superfamily protein
AT1G54520	0.96194				unknown protein; FUNCTIONS IN: molecular_function unknown; INVOLVED IN: biological_process unknown; LOCATED IN: chloroplast; EXPRESSED IN: 24 plant structures; EXPRESSED DURING: 15 growth stages; CONTAINS InterPro DOMAIN/s: Protein of unknown function DUF1517 (InterPro:IPR010903); Has 276 Blast hits to 275 proteins in 83 species: Archae - 0; Bacteria - 108; Metazoa - 6; Fungi - 0; Plants - 113; V…
AT4G26060	0.96188				Ribosomal protein L18ae family
AT2G39000	0.96182	Dormant UP		DOWN	Acyl-CoA N-acyltransferases (NAT) superfamily protein
AT2G17570	0.96175				Undecaprenyl pyrophosphate synthetase family protein
AT5G37070	0.96173	Dormant UP			Protein of unknown function, DUF538
AT1G04530	0.96168	Dormant UP			Tetratricopeptide repeat (TPR)-like superfamily protein
AT4G02440	0.96168	Germination UP			EID1 is an F-box protein that functions as a negative regulator in phytochrome A (phyA)-specific light signalling. Expressed at all stages of plant development independently of light conditions, localizes to the nucleus, and forms nuclear speckles under continuous far-red light. Forms stable dimeric and trimeric complexes with several ASK proteins and Cullin1 in yeast and in planta.
AT1G78070	0.96164				Transducin/WD40 repeat-like superfamily protein
AT4G34100	0.96153		UP		RING/U-box superfamily protein
AT4G38940	0.96147				Galactose oxidase/kelch repeat superfamily protein
AT5G65080	0.96147	Dormant UP			Is upregulated during vernalization and regulates flowering time. Encodes MADS-domain protein. Two variants encoding proteins of 198 and 184 amino acids have been reported.
AT3G06810	0.96145		UP		Encodes a protein with similarity to acyl-CoA dehydrogenases. Mutations in IBR3 render plants resistant to indole-3-butryic acid, a putative storage form of the biologically active auxin IAA (indole-3-acetic acid). IBR3 is hypothesized to carry out the second step in a &#946;-oxidation-like process of IBA metabolism in Arabidopsis. Though its subcellular location has not been determined, IBR3 has…
AT5G38660	0.96142				mutant has Altered acclimation responses;
AT5G01880	0.96133	Dormant UP			RING/U-box superfamily protein
AT4G28260	0.9612	Dormant UP			unknown protein; Has 50 Blast hits to 42 proteins in 12 species: Archae - 0; Bacteria - 0; Metazoa - 1; Fungi - 0; Plants - 49; Viruses - 0; Other Eukaryotes - 0 (source: NCBI BLink).
AT2G37150	0.96116				RING/U-box superfamily protein
AT2G47850	0.96115				Zinc finger C-x8-C-x5-C-x3-H type family protein
AT5G53350	0.96098				CLP protease regulatory subunit CLPX mRNA, nuclear gene
AT4G31860	0.96096				Protein phosphatase 2C family protein
AT3G26580	0.9609	Dormant UP		DOWN	Tetratricopeptide repeat (TPR)-like superfamily protein
AT1G26800	0.96085		UP		RING/U-box superfamily protein
AT1G61620	0.96085	Dormant UP			phosphoinositide binding
AT5G51970	0.9608	Dormant UP			Encodes a putative sorbitol dehydrogenase that can be thiolated in vitro.
AT1G24440	0.96078				RING/U-box superfamily protein
AT4G13530	0.96073	Dormant UP			unknown protein; BEST Arabidopsis thaliana protein match is: unknown protein (TAIR:AT4G10080.1); Has 30201 Blast hits to 17322 proteins in 780 species: Archae - 12; Bacteria - 1396; Metazoa - 17338; Fungi - 3422; Plants - 5037; Viruses - 0; Other Eukaryotes - 2996 (source: NCBI BLink).
AT5G14120	0.96072		UP		Major facilitator superfamily protein
AT5G27280	0.96064	Dormant UP		DOWN	Zim17-type zinc finger protein
AT2G18250	0.9606	Dormant UP			At2g18250 encodes pantetheine-phosphate adenylyltransferase catalyzing the formation of dephospho-CoA from pantetheine 4'-phosphate. The enzyme is involved in coenzyme A biosynthesis.
AT3G17000	0.96055				ubiquitin-conjugating enzyme 32
AT1G77280	0.9605				Protein kinase protein with adenine nucleotide alpha hydrolases-like domain
AT5G18640	0.9605				alpha/beta-Hydrolases superfamily protein
AT4G12570	0.96046	Dormant UP			Knock-out mutants showed accelerated senescence of leaves.
AT1G62040	0.96043	Dormant UP		DOWN	Ubiquitin-like superfamily protein
AT1G11100	0.96034				SNF2 domain-containing protein / helicase domain-containing protein / zinc finger protein-related
AT3G61600	0.96031	Dormant UP			POZ/BTB containing-protein AtPOB1
AT5G58650	0.96027	Dormant UP			Encodes PSY1, an18-aa tyrosine-sulfated glycopeptide that promotes cellular proliferation and expansion. PSY1 is widely expressed in various tissues, including shoot apical meristem, and is highly up-regulated by wounding. Perception of PSY1 depends on At1g72300, a leucine-rich repeat receptor kinase (LRR-RK).
AT2G38905	0.96022	Dormant UP	UP		Low temperature and salt responsive protein family
AT5G50170	0.96022	Dormant UP			C2 calcium/lipid-binding and GRAM domain containing protein
AT5G61530	0.96022				small G protein family protein / RhoGAP family protein
AT1G67920	0.96018	Dormant UP			unknown protein; BEST Arabidopsis thaliana protein match is: unknown protein (TAIR:AT1G24600.1); Has 22 Blast hits to 22 proteins in 5 species: Archae - 0; Bacteria - 0; Metazoa - 0; Fungi - 0; Plants - 22; Viruses - 0; Other Eukaryotes - 0 (source: NCBI BLink).
AT2G45600	0.96012				alpha/beta-Hydrolases superfamily protein
AT4G02690	0.96012				Bax inhibitor-1 family protein
AT1G17080	0.95992	Dormant UP			Ribosomal protein L18ae family
AT1G34370	0.95982	Dormant UP			Encodes a putative nuclear Cys(2)His(2)-type zinc finger protein involved in H+ and Al3+ rhizotoxicity. In mutants exposed to aluminum stress, there is no induction of AtALMT1, an malate transporter known to be involved in the mediation of aluminum toxicity.
AT1G21450	0.95981	Dormant UP			Encodes a scarecrow-like protein (SCL1). Member of GRAS gene family.
AT4G09830	0.95977	Dormant UP			Uncharacterised conserved protein UCP009193
AT2G31350	0.95974	Dormant UP		DOWN	Encodes a mitochondrial glyoxalase 2 that can accommodate a number of different metal centers and with the predominant metal center being Fe(III)Zn(II).
AT1G01970	0.95969				Tetratricopeptide repeat (TPR)-like superfamily protein
AT4G30630	0.95961				unknown protein; BEST Arabidopsis thaliana protein match is: unknown protein (TAIR:AT5G57910.1); Has 33 Blast hits to 33 proteins in 10 species: Archae - 0; Bacteria - 0; Metazoa - 0; Fungi - 0; Plants - 33; Viruses - 0; Other Eukaryotes - 0 (source: NCBI BLink).
AT5G39660	0.95958				Dof-type zinc finger domain-containing protein, identical to H-protein promoter binding factor-2a GI:3386546 from (Arabidopsis thaliana). Interacts with LKP2 and FKF1, but its overexpression does not change flowering time under short or long day conditions.
AT5G54870	0.95958				unknown protein; FUNCTIONS IN: molecular_function unknown; INVOLVED IN: biological_process unknown; LOCATED IN: vacuole; EXPRESSED IN: 24 plant structures; EXPRESSED DURING: 15 growth stages; BEST Arabidopsis thaliana protein match is: unknown protein (TAIR:AT4G27020.1); Has 1807 Blast hits to 1807 proteins in 277 species: Archae - 0; Bacteria - 0; Metazoa - 736; Fungi - 347; Plants - 385; Viruse…
AT1G35190	0.95954	Dormant UP	UP		2-oxoglutarate (2OG) and Fe(II)-dependent oxygenase superfamily protein
AT1G16210	0.95947				unknown protein; CONTAINS InterPro DOMAIN/s: Protein of unknown function DUF1014 (InterPro:IPR010422); Has 16107 Blast hits to 8386 proteins in 1107 species: Archae - 26; Bacteria - 3370; Metazoa - 4013; Fungi - 1516; Plants - 526; Viruses - 120; Other Eukaryotes - 6536 (source: NCBI BLink).
AT1G07310	0.95946				Calcium-dependent lipid-binding (CaLB domain) family protein
AT3G07560	0.95932	Dormant UP			Encodes peroxin 13 (PEX13) involved in protein transport into peroxisomes, for example, peroxisomal import of nitric oxide synthase.
AT1G07500	0.9592	Dormant UP			unknown protein; Has 4 Blast hits to 4 proteins in 3 species: Archae - 0; Bacteria - 0; Metazoa - 0; Fungi - 0; Plants - 4; Viruses - 0; Other Eukaryotes - 0 (source: NCBI BLink).
AT2G26430	0.95891	Dormant UP			Encodes an ania-6a type arginine-rich cyclin which confers tolerance to LiCl and NaCl when expressed in yeast.
AT5G04750	0.95889				F1F0-ATPase inhibitor protein, putative
AT4G02280	0.95884	Dormant UP	UP	DOWN	Encodes a protein with sucrose synthase activity (SUS3). It appears to be important for sucrose metabolism in developing seeds, especially during the late maturation phase, about 18 days after flowering.
AT1G56090	0.95871				Tetratricopeptide repeat (TPR)-like superfamily protein
AT1G19140	0.95861				FUNCTIONS IN: molecular_function unknown; INVOLVED IN: ubiquinone biosynthetic process; LOCATED IN: mitochondrion; EXPRESSED IN: 24 plant structures; EXPRESSED DURING: 15 growth stages; CONTAINS InterPro DOMAIN/s: COQ9 (InterPro:IPR013718), Ubiquinone biosynthesis protein COQ9 (InterPro:IPR012762); Has 748 Blast hits to 748 proteins in 260 species: Archae - 0; Bacteria - 218; Metazoa - 126; Fungi…
AT4G33630	0.9586				Protein of unknown function (DUF3506)
AT5G44150	0.95853				unknown protein; FUNCTIONS IN: molecular_function unknown; INVOLVED IN: biological_process unknown; LOCATED IN: chloroplast; EXPRESSED IN: 18 plant structures; EXPRESSED DURING: 13 growth stages; Has 35333 Blast hits to 34131 proteins in 2444 species: Archae - 798; Bacteria - 22429; Metazoa - 974; Fungi - 991; Plants - 531; Viruses - 0; Other Eukaryotes - 9610 (source: NCBI BLink).
AT5G07890	0.95848				myosin heavy chain-related
AT3G27930	0.95839		DOWN		unknown protein; FUNCTIONS IN: molecular_function unknown; INVOLVED IN: N-terminal protein myristoylation; LOCATED IN: cellular_component unknown; EXPRESSED IN: 23 plant structures; EXPRESSED DURING: 14 growth stages; Has 35 Blast hits to 35 proteins in 12 species: Archae - 0; Bacteria - 0; Metazoa - 0; Fungi - 0; Plants - 35; Viruses - 0; Other Eukaryotes - 0 (source: NCBI BLink).
AT1G11840	0.95838				Encodes a glyoxalase I homolog ATGLX1.
AT5G59340	0.95834				Encodes a WUSCHEL-related homeobox gene family member with 65 amino acids in its homeodomain. Proteins in this family contain a sequence of eight residues (TLPLFPMH) downstream of the homeodomain called the WUS box. WOX2 has a putative Zinc finger domain downstream of the homeodomain. Transcripts are expressed in the egg cell, the zygote and the apical cell lineage and are reduced in met3-1 early…
AT5G04540	0.95831		UP		Myotubularin-like phosphatases II superfamily
AT4G27390	0.95819				unknown protein; INVOLVED IN: biological_process unknown; LOCATED IN: chloroplast; EXPRESSED IN: 22 plant structures; EXPRESSED DURING: 13 growth stages; Has 30201 Blast hits to 17322 proteins in 780 species: Archae - 12; Bacteria - 1396; Metazoa - 17338; Fungi - 3422; Plants - 5037; Viruses - 0; Other Eukaryotes - 2996 (source: NCBI BLink).
AT1G28520	0.95801				vascular plant one zinc finger protein
AT5G44280	0.958				Encodes a nuclear localized protein with similarity to animal polycomb repressive core complex1 (PRC1) core component RING.Appears to function redundantly with ATRING1b, a close paralog. Both interact physically with CLF and LHP1 and appear to function together to repress class I KNOX gene expression.
AT4G02590	0.95795				basic helix-loop-helix (bHLH) DNA-binding superfamily protein
AT1G31830	0.95774	Dormant UP			Amino acid permease family protein
AT4G38090	0.95772				Ribosomal protein S5 domain 2-like superfamily protein
AT1G80570	0.95771	Dormant UP			RNI-like superfamily protein
AT1G16030	0.95769				heat shock protein 70B
AT1G78420	0.95769	Dormant UP	UP		RING/U-box superfamily protein
AT3G06210	0.95768				ARM repeat superfamily protein
AT3G62770	0.95759				Required for autophagosome formation during nutrient deprivation and senescence.
AT1G55680	0.95758		UP		Transducin/WD40 repeat-like superfamily protein
AT1G78550	0.95754	Dormant UP			2-oxoglutarate (2OG) and Fe(II)-dependent oxygenase superfamily protein
AT1G28150	0.95751				unknown protein; FUNCTIONS IN: molecular_function unknown; INVOLVED IN: biological_process unknown; LOCATED IN: plastoglobule; EXPRESSED IN: 22 plant structures; EXPRESSED DURING: 13 growth stages; Has 96 Blast hits to 96 proteins in 44 species: Archae - 0; Bacteria - 56; Metazoa - 0; Fungi - 0; Plants - 40; Viruses - 0; Other Eukaryotes - 0 (source: NCBI BLink).
AT2G19320	0.95748				unknown protein; Has 9 Blast hits to 9 proteins in 4 species: Archae - 0; Bacteria - 0; Metazoa - 0; Fungi - 0; Plants - 9; Viruses - 0; Other Eukaryotes - 0 (source: NCBI BLink).
AT3G24070	0.95743	Dormant UP			Zinc knuckle (CCHC-type) family protein
AT5G39720	0.95742	Dormant UP			avirulence induced gene 2 like protein
AT1G53790	0.95738				F-box and associated interaction domains-containing protein
AT5G42850	0.95736				Thioredoxin superfamily protein
AT5G03180	0.95731				RING/U-box superfamily protein
AT5G16650	0.9573				Chaperone DnaJ-domain superfamily protein
AT5G42190	0.95727	Dormant UP			Similar to SKP1 in yeast and humans which are involved in mitotic cell cycle control and ubiquitin mediated proteolysis.
AT1G26400	0.95726				FAD-binding Berberine family protein
AT5G49690	0.9572				UDP-Glycosyltransferase superfamily protein
AT1G14200	0.95705				RING/U-box superfamily protein
AT2G24860	0.95698				DnaJ/Hsp40 cysteine-rich domain superfamily protein
AT1G61065	0.95692	Dormant UP			Protein of unknown function (DUF1218)
AT5G54170	0.95684				Polyketide cyclase/dehydrase and lipid transport superfamily protein
AT3G10210	0.95679				SEC14 cytosolic factor family protein / phosphoglyceride transfer family protein
AT1G32520	0.95677				unknown protein; FUNCTIONS IN: molecular_function unknown; INVOLVED IN: biological_process unknown; LOCATED IN: chloroplast; EXPRESSED IN: 24 plant structures; EXPRESSED DURING: 15 growth stages; Has 143 Blast hits to 142 proteins in 34 species: Archae - 0; Bacteria - 0; Metazoa - 39; Fungi - 0; Plants - 56; Viruses - 0; Other Eukaryotes - 48 (source: NCBI BLink).
AT3G03310	0.95677	Dormant UP			lecithin:cholesterol acyltransferase 3
AT1G70590	0.95676				F-box family protein
AT1G65260	0.9567				Encodes a protein required for thylakoid membrane formation.
AT3G22530	0.95667				unknown protein; FUNCTIONS IN: molecular_function unknown; INVOLVED IN: biological_process unknown; LOCATED IN: plasma membrane; EXPRESSED IN: 25 plant structures; EXPRESSED DURING: 15 growth stages; BEST Arabidopsis thaliana protein match is: unknown protein (TAIR:AT4G14830.1); Has 77 Blast hits to 77 proteins in 12 species: Archae - 0; Bacteria - 0; Metazoa - 0; Fungi - 0; Plants - 77; Viruses …
AT1G01640	0.95664				Putative role in flower development. Comparison of SALK_011721C to Columbia wild type resulted in a trend toward earlier flowering in the mutant (P=0.1) (Stapleton and Woodruff 2009, personal communication).
AT2G03390	0.95639	Germination UP			uvrB/uvrC motif-containing protein
AT4G29420	0.95639				F-box/RNI-like superfamily protein
AT2G15695	0.95632	Dormant UP			Protein of unknown function DUF829, transmembrane 53
AT5G64250	0.95619				Aldolase-type TIM barrel family protein
AT1G28140	0.95608				unknown protein; FUNCTIONS IN: molecular_function unknown; INVOLVED IN: biological_process unknown; LOCATED IN: chloroplast; EXPRESSED IN: 22 plant structures; EXPRESSED DURING: 13 growth stages; CONTAINS InterPro DOMAIN/s: Protein of unknown function DUF2301, transmembrane (InterPro:IPR019275); Has 140 Blast hits to 140 proteins in 72 species: Archae - 0; Bacteria - 86; Metazoa - 10; Fungi - 0; …
AT1G15430	0.95602				Protein of unknown function (DUF1644)
AT3G05200	0.95601				Encodes a putative RING-H2 zinc finger protein ATL6 (ATL6).
AT4G19860	0.95598				alpha/beta-Hydrolases superfamily protein
AT3G05510	0.95587				Phospholipid/glycerol acyltransferase family protein
AT1G27150	0.95578	Dormant UP			Tetratricopeptide repeat (TPR)-like superfamily protein
AT1G03040	0.95567	Dormant UP			basic helix-loop-helix (bHLH) DNA-binding superfamily protein
AT1G02890	0.95553				AAA-type ATPase family protein
AT1G01240	0.9554	Dormant UP	UP		unknown protein; INVOLVED IN: N-terminal protein myristoylation; EXPRESSED IN: 17 plant structures; EXPRESSED DURING: 11 growth stages; BEST Arabidopsis thaliana protein match is: unknown protein (TAIR:AT2G46550.1); Has 95 Blast hits to 78 proteins in 16 species: Archae - 0; Bacteria - 2; Metazoa - 11; Fungi - 0; Plants - 80; Viruses - 0; Other Eukaryotes - 2 (source: NCBI BLink).
AT4G25970	0.95536	Dormant UP			Encodes the major form of the two non-mitochondrail phosphatidylserine decarboxylase. Located at the ER.
AT4G35240	0.95531				Protein of unknown function (DUF630 and DUF632)
AT1G45230	0.95521				Protein of unknown function (DUF3223)
AT4G22220	0.95515	Dormant UP			Encodes a mitochondrial protein similar to E.coli IscU. In bacteria, IscU is a scaffold protein accepting sulfur and iron to build a transient Fe-S cluster,which is subsequently transferred to a target apoprotein.
AT1G67440	0.95514	Dormant UP			Minichromosome maintenance (MCM2/3/5) family protein
AT5G58020	0.95514	Dormant UP			unknown protein; CONTAINS InterPro DOMAIN/s: Protein of unknown function DUF602 (InterPro:IPR006735); Has 385 Blast hits to 385 proteins in 189 species: Archae - 0; Bacteria - 0; Metazoa - 153; Fungi - 117; Plants - 50; Viruses - 0; Other Eukaryotes - 65 (source: NCBI BLink).
AT4G00355	0.95506				unknown protein; BEST Arabidopsis thaliana protein match is: unknown protein (TAIR:AT2G45980.1); Has 100 Blast hits to 97 proteins in 16 species: Archae - 0; Bacteria - 0; Metazoa - 0; Fungi - 0; Plants - 100; Viruses - 0; Other Eukaryotes - 0 (source: NCBI BLink).
AT1G30810	0.95489				Transcription factor jumonji (jmj) family protein / zinc finger (C5HC2 type) family protein
AT4G23890	0.95489				unknown protein; FUNCTIONS IN: molecular_function unknown; INVOLVED IN: biological_process unknown; LOCATED IN: chloroplast thylakoid membrane, chloroplast; EXPRESSED IN: 22 plant structures; EXPRESSED DURING: 13 growth stages; CONTAINS InterPro DOMAIN/s: Protein of unknown function DUF3252 (InterPro:IPR021659); Has 287 Blast hits to 287 proteins in 81 species: Archae - 0; Bacteria - 118; Metazoa…
AT4G36900	0.95481				encodes a member of the DREB subfamily A-5 of ERF/AP2 transcription factor family (RAP2.10). The protein contains one AP2 domain. There are 16 members in this subfamily including RAP2.9 and RAP2.1.
AT3G14660	0.95476	Dormant UP			putative cytochrome P450
AT5G13310	0.9547	Dormant UP			unknown protein; FUNCTIONS IN: molecular_function unknown; INVOLVED IN: biological_process unknown; LOCATED IN: chloroplast; EXPRESSED IN: 13 plant structures; EXPRESSED DURING: 7 growth stages; BEST Arabidopsis thaliana protein match is: unknown protein (TAIR:AT5G13970.1); Has 1807 Blast hits to 1807 proteins in 277 species: Archae - 0; Bacteria - 0; Metazoa - 736; Fungi - 347; Plants - 385; Vir…
AT1G18940	0.95468	Dormant UP			Nodulin-like / Major Facilitator Superfamily protein
AT1G21670	0.95466				LOCATED IN: cell wall, plant-type cell wall; EXPRESSED IN: 23 plant structures; EXPRESSED DURING: 14 growth stages; CONTAINS InterPro DOMAIN/s: WD40-like Beta Propeller (InterPro:IPR011659), Six-bladed beta-propeller, TolB-like (InterPro:IPR011042); BEST Arabidopsis thaliana protein match is: DPP6 N-terminal domain-like protein (TAIR:AT1G21680.1); Has 8461 Blast hits to 5060 proteins in 1257 spec…
AT3G03470	0.95452				member of CYP89A
AT1G54710	0.95451				homolog of yeast autophagy 18 (ATG18) H
AT5G05220	0.95433				unknown protein; Has 30201 Blast hits to 17322 proteins in 780 species: Archae - 12; Bacteria - 1396; Metazoa - 17338; Fungi - 3422; Plants - 5037; Viruses - 0; Other Eukaryotes - 2996 (source: NCBI BLink).
AT1G54100	0.95421				Aldehyde dehydrogenase
AT3G14160	0.95419	Dormant UP			2-oxoglutarate-dependent dioxygenase family protein
AT5G57900	0.95414		UP		F-box protein, interacts with SKP1/ASK1 subunit of SCF ubiquitin ligase in a glucose-dependent manner
AT3G07760	0.95392				Sterile alpha motif (SAM) domain-containing protein
AT5G16320	0.95388				family member of FRI-related genes that is required for the winter-annual habit. Genbank accession BK004884
AT1G22180	0.95381				Sec14p-like phosphatidylinositol transfer family protein
AT2G03690	0.95378				Ubiquinone biosynthesis protein COQ4 homolog.
AT5G08535	0.95373				D111/G-patch domain-containing protein
AT3G07150	0.95364				unknown protein; Has 19 Blast hits to 19 proteins in 8 species: Archae - 0; Bacteria - 0; Metazoa - 0; Fungi - 0; Plants - 19; Viruses - 0; Other Eukaryotes - 0 (source: NCBI BLink).
AT2G47970	0.95359				Nuclear pore localisation protein NPL4
AT3G22440	0.95352	Dormant UP			FRIGIDA-like protein
AT5G66730	0.95346	Dormant UP	UP		C2H2-like zinc finger protein
AT5G43850	0.95333				RmlC-like cupins superfamily protein
AT4G32960	0.95329				unknown protein; BEST Arabidopsis thaliana protein match is: unknown protein (TAIR:AT4G32970.1); Has 106 Blast hits to 106 proteins in 39 species: Archae - 0; Bacteria - 0; Metazoa - 62; Fungi - 0; Plants - 37; Viruses - 0; Other Eukaryotes - 7 (source: NCBI BLink).
AT2G30080	0.95317				member of Fe(II) transporter isolog family. Gene expression is not regulated by iron, copper, or zinc deficiency or excess.
AT5G58660	0.95314	Dormant UP			2-oxoglutarate (2OG) and Fe(II)-dependent oxygenase superfamily protein
AT4G29890	0.95312				choline monooxygenase, putative (CMO-like)
AT1G27320	0.95288	Dormant UP			Encodes a histidine kinases, a cytokinin receptor that controls cytokinin-mediated leaf longevity through a specific phosphorylation of the response regulator, ARR2.
AT5G13010	0.95268		UP		RNA helicase family protein
AT1G80400	0.95266				RING/U-box superfamily protein
AT4G19170	0.95262				chloroplast-targeted member of a family of enzymes similar to nine-cis-epoxycarotenoid dioxygenase
AT2G29500	0.95259				HSP20-like chaperones superfamily protein
AT2G27940	0.95238	Dormant UP			RING/U-box superfamily protein
AT3G06190	0.95235				BTB-POZ and MATH domain 2
AT1G52320	0.95229	Dormant UP			unknown protein; FUNCTIONS IN: molecular_function unknown; INVOLVED IN: N-terminal protein myristoylation; LOCATED IN: plasma membrane; EXPRESSED IN: 23 plant structures; EXPRESSED DURING: 14 growth stages; CONTAINS InterPro DOMAIN/s: Protein of unknown function DUF632 (InterPro:IPR006867); BEST Arabidopsis thaliana protein match is: Protein of unknown function (DUF630 and DUF632) (TAIR:AT5G25590…
AT2G20560	0.95221	Dormant UP			DNAJ heat shock family protein
AT5G12020	0.9522				17.6 kDa class II heat shock protein
AT3G51860	0.95213	Dormant UP	UP	DOWN	cation exchanger 3
AT5G04260	0.95213				Encodes a thioredoxin (WCRKC2) localized in chloroplast stroma. Contains a WCRKC motif.
AT4G04770	0.95211				Encodes an iron-stimulated ATPase. A member of the NAP subfamily of ABC transporters. Involved in Fe-S cluster assembly. Similar to SufB. Involved in the regulation of iron homeostasis. Able to form homodimers. Interacts with AtNAP7 inside the chloroplast.
AT4G27880	0.95191				Protein with RING/U-box and TRAF-like domains
AT1G44770	0.9519				unknown protein; BEST Arabidopsis thaliana protein match is: unknown protein (TAIR:AT5G49710.3); Has 81 Blast hits to 81 proteins in 17 species: Archae - 0; Bacteria - 0; Metazoa - 0; Fungi - 0; Plants - 81; Viruses - 0; Other Eukaryotes - 0 (source: NCBI BLink).
AT1G64180	0.95182	Dormant UP			intracellular protein transport protein USO1-related
AT2G14910	0.95182	Dormant UP	UP		unknown protein; LOCATED IN: chloroplast; EXPRESSED IN: 24 plant structures; EXPRESSED DURING: 15 growth stages; BEST Arabidopsis thaliana protein match is: unknown protein (TAIR:AT5G14970.1); Has 605 Blast hits to 425 proteins in 102 species: Archae - 0; Bacteria - 300; Metazoa - 25; Fungi - 0; Plants - 89; Viruses - 0; Other Eukaryotes - 191 (source: NCBI BLink).
AT3G02770	0.95168				Ribonuclease E inhibitor RraA/Dimethylmenaquinone methyltransferase
AT3G53780	0.95168				RHOMBOID-like protein 4
AT5G38780	0.95165	Dormant UP			S-adenosyl-L-methionine-dependent methyltransferases superfamily protein
AT2G20860	0.95152				LIP1,Lipoic acid synthase,
AT1G15180	0.95148		UP		MATE efflux family protein
AT2G45210	0.95147	Dormant UP		DOWN	SAUR-like auxin-responsive protein family
AT5G30500	0.95141	Dormant UP			Nucleotide-diphospho-sugar transferases superfamily protein
AT1G08460	0.9513		UP		histone deacetylase 8
AT3G11930	0.95124		DOWN		Adenine nucleotide alpha hydrolases-like superfamily protein
AT5G07290	0.95115		UP		AML4 A member of mei2-like gene family, predominantly plant-based family of genes encoding RNA binding proteins with characteristic presence of a highly conserved RNA binding motif first described in the mei2 gene of the fission yeast S. pombe. In silico analyses reveal nine mei2 -like genes in A. thaliana. They were grouped into four distinct clades, based on overall sequence similarity and subf…
AT1G06650	0.95108				encodes a protein whose sequence is similar to 2-oxoglutarate-dependent dioxygenase
AT1G62290	0.95106	Dormant UP			Saposin-like aspartyl protease family protein
AT3G62920	0.95101	Dormant UP			unknown protein; Has 25 Blast hits to 25 proteins in 11 species: Archae - 0; Bacteria - 0; Metazoa - 0; Fungi - 0; Plants - 25; Viruses - 0; Other Eukaryotes - 0 (source: NCBI BLink).
AT3G16740	0.951				F-box and associated interaction domains-containing protein
AT5G23050	0.95086				acyl-activating enzyme 17
AT1G66770	0.95072				Nodulin MtN3 family protein
AT3G10250	0.95067				Plant protein 1589 of unknown function
AT1G60730	0.95064				NAD(P)-linked oxidoreductase superfamily protein
AT3G45900	0.95046				Ribonuclease P protein subunit P38-related
AT3G47070	0.95042		DOWN		LOCATED IN: thylakoid, chloroplast thylakoid membrane, chloroplast, chloroplast envelope; EXPRESSED IN: 22 plant structures; EXPRESSED DURING: 13 growth stages; CONTAINS InterPro DOMAIN/s: Thylakoid soluble phosphoprotein TSP9 (InterPro:IPR021584); Has 37 Blast hits to 37 proteins in 10 species: Archae - 0; Bacteria - 0; Metazoa - 0; Fungi - 0; Plants - 37; Viruses - 0; Other Eukaryotes - 0 (sour…
AT3G09030	0.9504				BTB/POZ domain-containing protein
AT5G67480	0.95037				BTB and TAZ domain protein. Located in cytoplasm and expressed in fruit, flower and leaves.
AT1G67280	0.95036	Dormant UP	DOWN		Glyoxalase/Bleomycin resistance protein/Dioxygenase superfamily protein
AT3G14595	0.95029	Dormant UP			Ribosomal protein L18ae family
AT5G48950	0.95026				Thioesterase superfamily protein
AT2G38000	0.95023				chaperone protein dnaJ-related
AT2G39100	0.95023				RING/U-box superfamily protein
AT2G04350	0.95022		UP		AMP-dependent synthetase and ligase family protein
AT3G56350	0.95018	Dormant UP			Iron/manganese superoxide dismutase family protein
AT4G09840	0.95017	Dormant UP			unknown protein; Has 25 Blast hits to 25 proteins in 10 species: Archae - 0; Bacteria - 0; Metazoa - 4; Fungi - 4; Plants - 9; Viruses - 3; Other Eukaryotes - 5 (source: NCBI BLink).
AT1G50260	0.95007				N-terminal-transmembrane-C2 domain type 5.1
AT4G13830	0.95003				DnaJ-like protein (J20); nuclear gene
AT5G51570	0.95001	Dormant UP			SPFH/Band 7/PHB domain-containing membrane-associated protein family
AT1G13960	0.94997	Dormant UP			Encodes WRKY DNA-binding protein 4 (WRKY4).
AT1G76990	0.94988	Dormant UP			ACT domain repeat 3
AT5G46410	0.94983				Encodes a SCP1-like small phosphatase (SSP). Three SSPs form a unique group with long N-terminal extensions: AT5G46410 (SSP4), AT5G11860 (SSP5), AT4G18140 (SSP4b). SSP4 and SSP4b were localized exclusively in the nuclei, whereas SSP5 accumulated in both nuclei and cytoplasm. All three SSPs encodes active CTD phosphatases like animal SCP1 family proteins, with distinct substrate specificities: SSP…
AT3G06180	0.94975				Ribosomal protein L34e superfamily protein
AT2G32120	0.94965				heat-shock protein 70T-2
AT5G62800	0.94965	Dormant UP			Protein with RING/U-box and TRAF-like domains
AT1G71130	0.94964	Dormant UP			encodes a member of the ERF (ethylene response factor) subfamily B-5 of ERF/AP2 transcription factor family. The protein contains one AP2 domain. There are 7 members in this subfamily.
AT4G03030	0.94957				Galactose oxidase/kelch repeat superfamily protein
AT3G07370	0.94951	Dormant UP			Encodes AtCHIP, a new class of E3 ubiquitin ligases with three tetratricopeptide repeats and a U-box domain, structurally similar to the animal CHIP proteins. Plays an important role in plant cellular metabolism under temperature stress conditions. Functions as an E3 ubiquitin ligase of protein phosphatase 2A subunits and alters plant response to abscisic acid treatment.
AT5G04010	0.94941				F-box family protein
AT4G33980	0.94919	Dormant UP		DOWN	BEST Arabidopsis thaliana protein match is: cold regulated gene 27 (TAIR:AT5G42900.2); Has 30201 Blast hits to 17322 proteins in 780 species: Archae - 12; Bacteria - 1396; Metazoa - 17338; Fungi - 3422; Plants - 5037; Viruses - 0; Other Eukaryotes - 2996 (source: NCBI BLink).
AT1G78310	0.94915		UP		VQ motif-containing protein
AT1G63180	0.94912		DOWN		Encodes a protein with UDP-D-glucose 4-epimerase activity. Involved in pollen development.
AT4G24990	0.94912				geranylgeranylated protein ATGP4
AT5G64780	0.9491	Dormant UP			Uncharacterised conserved protein UCP009193
AT5G66160	0.94908		UP		Encodes a receptor homology region transmembrane domain, ring H2 motif protein involved in transport of storage proteins to protein storage vacuoles. Co-localizes with DIP positive vesicles.
AT1G49650	0.94906				alpha/beta-Hydrolases superfamily protein
AT1G68010	0.94904				Encodes hydroxypyruvate reductase.
AT2G42950	0.94902				Magnesium transporter CorA-like family protein
AT5G44080	0.94897	Dormant UP			Basic-leucine zipper (bZIP) transcription factor family protein
AT2G01080	0.94896	Dormant UP			Late embryogenesis abundant (LEA) hydroxyproline-rich glycoprotein family
AT2G31130	0.94896	Dormant UP			unknown protein; Has 116 Blast hits to 113 proteins in 44 species: Archae - 0; Bacteria - 3; Metazoa - 21; Fungi - 2; Plants - 40; Viruses - 0; Other Eukaryotes - 50 (source: NCBI BLink).
AT5G45410	0.94896				unknown protein; BEST Arabidopsis thaliana protein match is: unknown protein (TAIR:AT4G25030.2); Has 124 Blast hits to 124 proteins in 34 species: Archae - 2; Bacteria - 31; Metazoa - 0; Fungi - 0; Plants - 91; Viruses - 0; Other Eukaryotes - 0 (source: NCBI BLink).
AT3G55250	0.94894	Germination UP			unknown protein; FUNCTIONS IN: molecular_function unknown; INVOLVED IN: biological_process unknown; LOCATED IN: mitochondrion, chloroplast, nucleus; EXPRESSED IN: 23 plant structures; EXPRESSED DURING: 13 growth stages; Has 46 Blast hits to 46 proteins in 17 species: Archae - 0; Bacteria - 0; Metazoa - 0; Fungi - 0; Plants - 46; Viruses - 0; Other Eukaryotes - 0 (source: NCBI BLink).
AT4G35860	0.94894				GTP-binding protein ATGB2
AT1G76570	0.94887				Chlorophyll A-B binding family protein
AT2G38800	0.94886			DOWN	Plant calmodulin-binding protein-related
AT1G03130	0.94883				Encodes a protein predicted by sequence similarity with spinach PsaD to be photosystem I reaction center subunit II (PsaD2)
AT3G13550	0.94878				Encodes a protein similar to ubiquitin-conjugating enzyme (E2) variant proteins (UEV); lacks catalytic cysteine residue found in ubiquitin-conjugating enzyme E2. Represses photomorphogenesis and induces skotomorphogenesis in the dark.
AT1G18360	0.94874				alpha/beta-Hydrolases superfamily protein
AT5G47650	0.94873				Encodes an ADP-ribose pyrophosphatase that confers enhanced tolerance to oxidative stress.
AT3G60140	0.94862		UP		Encodes a protein similar to beta-glucosidase and is a member of glycoside hydrolase family 1. Expression is induced after 24 hours of dark treatment, in senescing leaves and treatment with exogenous photosynthesis inhibitor. Induction of gene expression was suppressed in excised leaves supplied with sugar. The authors suggest that the gene's expression pattern is responding to the level of sugar…
AT3G22490	0.94836	Dormant UP		DOWN	Seed maturation protein
AT4G23400	0.94824				plasma membrane intrinsic protein 1;5
AT1G55090	0.94817	Germination UP	UP		carbon-nitrogen hydrolase family protein
AT3G02690	0.94817				nodulin MtN21 /EamA-like transporter family protein
AT4G26050	0.94815				Encodes PIRL8, a member of the Plant Intracellular Ras-group-related LRRs (Leucine rich repeat proteins). PIRLs are a distinct, plant-specific class of intracellular LRRs that likely mediate protein interactions, possibly in the context of signal transduction.
AT1G05890	0.94814	Dormant UP			RING/U-box superfamily protein
AT1G63900	0.94809				E3 Ubiquitin ligase family protein
AT1G59900	0.94803				encodes the e1 alpha subunit of the pyruvate dehydrogenase complex (PDC)
AT5G37670	0.94797	Dormant UP			HSP20-like chaperones superfamily protein
AT5G61590	0.94795	Dormant UP			encodes a member of the ERF (ethylene response factor) subfamily B-3 of ERF/AP2 transcription factor family. The protein contains one AP2 domain. There are 18 members in this subfamily including ATERF-1, ATERF-2, AND ATERF-5.
AT4G33210	0.94792		UP		Encodes SLOMO (SLOW MOTION), a F-box protein required for auxin homeostasis and normal timing of lateral organ initiation at the shoot meristem.
AT4G03020	0.94788		UP		transducin family protein / WD-40 repeat family protein
AT1G55280	0.94779				Lipase/lipooxygenase, PLAT/LH2 family protein
AT4G11570	0.94778		UP		Haloacid dehalogenase-like hydrolase (HAD) superfamily protein
AT2G25080	0.94773				Encodes glutathione peroxidase.
AT5G18760	0.94762	Dormant UP			RING/U-box superfamily protein
AT1G31440	0.9476				SH3 domain-containing protein
AT1G17530	0.94742	Dormant UP			Encodes a translocase of inner mitochondrial membrane.
AT2G35680	0.94732	Dormant UP			Phosphotyrosine protein phosphatases superfamily protein
AT3G51370	0.94732	Dormant UP	UP		Protein phosphatase 2C family protein
AT4G19830	0.94727				FKBP-like peptidyl-prolyl cis-trans isomerase family protein
AT3G10740	0.94723				Encodes a bifunctional alpha-l-arabinofuranosidase/beta-d-xylosidase that belongs to family 51 of glycoside hydrolases. It may be involved in cell wall modification.
AT1G06130	0.94717	Dormant UP	UP		glyoxalase 2-4
ATMG01200	0.94715				hypothetical protein
AT5G43260	0.94712				chaperone protein dnaJ-related
AT4G15940	0.9471				Fumarylacetoacetate (FAA) hydrolase family
AT3G61260	0.94707	Dormant UP			Remorin family protein
AT3G63160	0.94698				FUNCTIONS IN: molecular_function unknown; INVOLVED IN: biological_process unknown; LOCATED IN: chloroplast outer membrane, thylakoid, chloroplast thylakoid membrane, chloroplast, chloroplast envelope; EXPRESSED IN: 21 plant structures; EXPRESSED DURING: 13 growth stages; BEST Arabidopsis thaliana protein match is: outer envelope membrane protein 7 (TAIR:AT3G52420.1); Has 26 Blast hits to 26 prote…
AT1G75230	0.94683				DNA glycosylase superfamily protein
AT3G55270	0.94682				MAP kinase phosphatase (MKP1)
AT5G45040	0.94678		DOWN		Cytochrome c
AT4G31240	0.94676				protein kinase C-like zinc finger protein
AT3G10770	0.94672				Single-stranded nucleic acid binding R3H protein
AT5G11840	0.94672				Protein of unknown function (DUF1230)
AT2G16595	0.94671	Dormant UP			Translocon-associated protein (TRAP), alpha subunit
AT3G06170	0.94671	Dormant UP			Serinc-domain containing serine and sphingolipid biosynthesis protein
AT5G10940	0.94662	Dormant UP			transducin family protein / WD-40 repeat family protein
AT1G19000	0.9466				Homeodomain-like superfamily protein
AT5G59700	0.94659				Protein kinase superfamily protein
AT3G60850	0.94658				unknown protein; FUNCTIONS IN: molecular_function unknown; INVOLVED IN: biological_process unknown; LOCATED IN: cellular_component unknown; EXPRESSED IN: 22 plant structures; EXPRESSED DURING: 11 growth stages; Has 42 Blast hits to 42 proteins in 12 species: Archae - 0; Bacteria - 0; Metazoa - 4; Fungi - 0; Plants - 37; Viruses - 0; Other Eukaryotes - 1 (source: NCBI BLink).
AT4G13360	0.94634				ATP-dependent caseinolytic (Clp) protease/crotonase family protein
AT4G24220	0.94621	Dormant UP			encodes a novel protein containing mammalian death domain involved in programmed cell death. Gene is expressed in vascular system and mutants carrying dominant mutation in the gene have defective vascular patterning. Gene expression is induced specifically by wounding.
AT5G15330	0.9462				SPX domain gene 4
AT5G04460	0.94618	Dormant UP			RING/U-box superfamily protein
AT1G23550	0.94612	Dormant UP			Encodes a protein with similarity to RCD1 but without the WWE domain. The protein does have a PARP signature upstream of the C-terminal protein interaction domain. The PARP signature may bind NAD+ and attach the ADP-ribose-moiety from NAD+ to the target molecule. Its presence suggests a role for the protein in ADP ribosylation.
AT3G54140	0.94612		DOWN		Encodes a di- and tri-peptide transporter that recognizes a variety of different amino acid combinations. GFP-tagged PTR1 localizes to the plasma membrane and has 8 to 11 predicted transmembrane domains. PTR1 is expressed in a number of different vascular tissues throughout the plant based on promoter:GUS expression analysis. ptr1 mutants have a lower dry weight than wild type plants when both ar…
AT2G18700	0.9461		UP		Encodes an enzyme putatively involved in trehalose biosynthesis. The protein has a trehalose synthase (TPS)-like domain that may or may not be active as well as a trehalose phosphatase (TPP)-like domain.
AT4G11110	0.94608		UP		Encodes a member of the SPA (suppressor of phyA-105) protein family (SPA1-SPA4). SPA proteins contain an N-terminal serine/threonine kinase-like motif followed by a coiled-coil structure and a C-terminal WD-repeat domain. SPA proteins function redundantly in suppressing photomorphogenesis in dark- and light-grown seedlings. SPA2 primarily regulates seedling development in darkness and has little …
AT2G38900	0.94595				Predicted to encode a PR (pathogenesis-related) peptide that belongs to the PR-6 proteinase inhibitor family. Six putative PR-6-type protein encoding genes are found in Arabidopsis: At2g38900, At2g38870, At5g43570, At5g43580, At3g50020 and At3g46860.
AT1G69840	0.9457	Dormant UP	UP		SPFH/Band 7/PHB domain-containing membrane-associated protein family
AT5G16380	0.94524				Protein of unknown function, DUF538
AT1G75490	0.94493				encodes a member of the DREB subfamily A-2 of ERF/AP2 transcription factor family. The protein contains one AP2 domain. There are eight members in this subfamily including DREB2A AND DREB2B that are involved in response to drought.
AT1G46768	0.94479			DOWN	encodes a member of the DREB subfamily A-5 of ERF/AP2 transcription factor family (RAP2.1). The protein contains one AP2 domain. There are 16 members in this subfamily including RAP2.9 and RAP2.10.
AT1G54050	0.94449	Dormant UP			HSP20-like chaperones superfamily protein
AT1G70985	0.9444	Dormant UP			hydroxyproline-rich glycoprotein family protein
AT1G30860	0.94414				RING/U-box superfamily protein
AT5G04500	0.94368	Dormant UP			a member of the Glycosyltransferase Family 64 (according to CAZy Database)
AT2G45620	0.94333	Dormant UP	UP		Nucleotidyltransferase family protein
AT2G18050	0.94291			DOWN	encodes a structurally divergent linker histone whose gene expression is induced by dehydration and ABA.
AT3G62090	0.94287	Dormant UP			encodes a novel Myc-related bHLH transcription factor, which physically associated with APRR1/TOC1 and is a member of PIF3 transcription factor family.
AT1G47980	0.94192		UP		unknown protein; FUNCTIONS IN: molecular_function unknown; INVOLVED IN: biological_process unknown; LOCATED IN: endomembrane system; EXPRESSED IN: 6 plant structures; EXPRESSED DURING: 4 anthesis, F mature embryo stage, petal differentiation and expansion stage, E expanded cotyledon stage; BEST Arabidopsis thaliana protein match is: unknown protein (TAIR:AT3G62730.1); Has 169 Blast hits to 169 pr…
AT3G10020	0.94188	Dormant UP			unknown protein; FUNCTIONS IN: molecular_function unknown; INVOLVED IN: response to oxidative stress, anaerobic respiration; LOCATED IN: cellular_component unknown; EXPRESSED IN: 23 plant structures; EXPRESSED DURING: 13 growth stages; Has 47 Blast hits to 47 proteins in 12 species: Archae - 0; Bacteria - 0; Metazoa - 1; Fungi - 0; Plants - 46; Viruses - 0; Other Eukaryotes - 0 (source: NCBI BLin…
AT4G11220	0.94116				VIRB2-interacting protein 2
AT2G45560	0.94106	Germination UP			cytochrome P450 monooxygenase
AT5G63860	0.94071	Dormant UP			UV-B-specific signaling component that orchestrates expression of a range of genes with vital UV-protective functions. Located in the nucleus and the cytosol. Associates with chromatin via histones. UV-B light promotes URV8 protein accumulation in the nucleus.
AT1G03030	0.9406		UP		P-loop containing nucleoside triphosphate hydrolases superfamily protein
AT5G50240	0.94019				L-isoaspartyl methyltransferase 2 (PIMT2)gene, alternatively spliced.
AT1G44414	0.93979				unknown protein; Has 29 Blast hits to 29 proteins in 12 species: Archae - 0; Bacteria - 4; Metazoa - 0; Fungi - 0; Plants - 25; Viruses - 0; Other Eukaryotes - 0 (source: NCBI BLink).
AT5G45830	0.9391				Encodes DOG1 (DELAY OF GERMINATION 1). A quantitative trait locus involved in the control of seed dormancy. Belongs to a novel plant-specific gene family whose members include: DOG1-like 1-4 (DOGL1-4, At4g18660, At4g18680, At4g18690, At4g18650 respectively) and DOG1. DOG1 expression is seed-specific.
AT3G12300	0.9384				unknown protein; FUNCTIONS IN: molecular_function unknown; INVOLVED IN: biological_process unknown; LOCATED IN: endomembrane system; EXPRESSED IN: 23 plant structures; EXPRESSED DURING: 15 growth stages; CONTAINS InterPro DOMAIN/s: Protein of unknown function DUF667 (InterPro:IPR007714); Has 373 Blast hits to 371 proteins in 116 species: Archae - 0; Bacteria - 0; Metazoa - 213; Fungi - 4; Plants …
AT4G03200	0.93768	Dormant UP	UP	DOWN	catalytics
AT5G47830	0.93755				unknown protein; Has 35333 Blast hits to 34131 proteins in 2444 species: Archae - 798; Bacteria - 22429; Metazoa - 974; Fungi - 991; Plants - 531; Viruses - 0; Other Eukaryotes - 9610 (source: NCBI BLink).
AT4G29820	0.93737				Encodes a homolog of the protein CFI-25, a polyadenylation factor subunit.
AT1G28540	0.93702	Dormant UP			unknown protein; Has 25 Blast hits to 25 proteins in 10 species: Archae - 0; Bacteria - 0; Metazoa - 0; Fungi - 0; Plants - 25; Viruses - 0; Other Eukaryotes - 0 (source: NCBI BLink).
AT4G34540	0.937				encodes a protein whose sequence is similar to pinoresinol-lariciresinol reductase from pine.
AT5G63200	0.93694	Dormant UP			tetratricopeptide repeat (TPR)-containing protein
AT2G43540	0.9366		UP		unknown protein; FUNCTIONS IN: molecular_function unknown; INVOLVED IN: N-terminal protein myristoylation; LOCATED IN: cellular_component unknown; EXPRESSED IN: 22 plant structures; EXPRESSED DURING: 13 growth stages; Has 27 Blast hits to 27 proteins in 12 species: Archae - 0; Bacteria - 0; Metazoa - 0; Fungi - 0; Plants - 27; Viruses - 0; Other Eukaryotes - 0 (source: NCBI BLink).
AT1G68570	0.93639	Dormant UP			Major facilitator superfamily protein
AT3G01770	0.9359	Dormant UP	UP		bromodomain and extraterminal domain protein 10
AT1G31750	0.9358	Dormant UP			proline-rich family protein
AT1G53540	0.93575	Dormant UP			HSP20-like chaperones superfamily protein
AT5G19150	0.93486	Dormant UP	UP		pfkB-like carbohydrate kinase family protein
AT4G19390	0.93466			DOWN	Uncharacterised protein family (UPF0114)
AT5G23590	0.93392				DNAJ heat shock N-terminal domain-containing protein
AT2G34740	0.93376				Protein phosphatase 2C family protein
AT1G70580	0.93364				Encodes a protein with glyoxylate aminotransferase activity. It can act on a number of different small substrates and amino acids in vitro.
AT4G01650	0.93327				Polyketide cyclase / dehydrase and lipid transport protein
AT1G17520	0.933				Homeodomain-like/winged-helix DNA-binding family protein
AT5G54000	0.93252	Dormant UP			2-oxoglutarate (2OG) and Fe(II)-dependent oxygenase superfamily protein
AT3G23340	0.93221	Dormant UP			casein kinase I-like 10
AT3G15780	0.93208	Dormant UP			unknown protein; BEST Arabidopsis thaliana protein match is: unknown protein (TAIR:AT1G52550.1); Has 20 Blast hits to 20 proteins in 5 species: Archae - 0; Bacteria - 0; Metazoa - 0; Fungi - 0; Plants - 20; Viruses - 0; Other Eukaryotes - 0 (source: NCBI BLink).
AT3G43520	0.93202	Dormant UP			Transmembrane proteins 14C

## Sheet: Radicle gene list TIP4;1
Classification of genes co-expressed with TIP4;1 in the radicle of germinating Arabidopsis seeds in Table 3. Data represent genes co-expressing with TIP4;1 if their correlation of expression is greater than 0.932. Data was extracted from radnet (http://netvis.ico2s.org/dev/radnet/#/) accessed from http://ssbvseed01.nottingham.ac.uk/efp_browser/efpWeb.cgi (Dekkers et al., 2013).
name	strength	SAM	ABA	GA	description			TIP4;1 ONLY EXPRESSED IN THE RADICLE
AT4G30170	0.98611				Peroxidase family protein
AT1G12080	0.98468				Vacuolar calcium-binding protein-related
AT5G51060	0.98256				RHD2 (along with RHD3 and RHD4) is required for normal root hair elongation. Has NADPH oxidase activity. Gene is expressed in the elongation and differention zone in trichoblasts and elongating root hairs. RDH2 is localized to the growing tips of root hair cells. It is required for the production of reactive oxygen species in response to extracellular ATP stimulus. The increase in ROS production …
AT5G55620	0.98192				unknown protein; BEST Arabidopsis thaliana protein match is: unknown protein (TAIR:AT3G09950.1); Has 30201 Blast hits to 17322 proteins in 780 species: Archae - 12; Bacteria - 1396; Metazoa - 17338; Fungi - 3422; Plants - 5037; Viruses - 0; Other Eukaryotes - 2996 (source: NCBI BLink).
AT4G01480	0.98092				Encodes a protein that might have inorganic pyrophosphatase activity.
AT3G01190	0.97927				Peroxidase superfamily protein
AT2G45750	0.97861				S-adenosyl-L-methionine-dependent methyltransferases superfamily protein
AT2G04050	0.97855				MATE efflux family protein
AT1G54890	0.97818				Late embryogenesis abundant (LEA) protein-related
AT1G03660	0.97488				Ankyrin-repeat containing protein
AT5G48880	0.97481				Encodes a peroxisomal 3-keto-acyl-CoA thiolase 2 precursor. EC2.3.1.16 thiolases. AT5G48880.1 is named PKT1 and AT5G48880.2 is named PKT2.
AT3G54520	0.97479				unknown protein; BEST Arabidopsis thaliana protein match is: unknown protein (TAIR:AT3G54530.1); Has 72 Blast hits to 70 proteins in 20 species: Archae - 0; Bacteria - 5; Metazoa - 8; Fungi - 2; Plants - 18; Viruses - 0; Other Eukaryotes - 39 (source: NCBI BLink).
AT5G25890	0.97231				encodes a protein that may be a negative regulator of lateral root formation in response to auxin. It is a member of IAA/ARF gene family and is plant-specific. Gain of function mutations in this gene suppresses lateral root formation and is resistant to inhibition of root elongation by auxin, cytokinin, and ethylene.
AT3G25655	0.97221				Similar to Inflorescence Deficient in Abscission (IDA). Involved in floral organ abscission.
AT5G44020	0.97119				HAD superfamily, subfamily IIIB acid phosphatase
AT4G37800	0.97077				xyloglucan endotransglucosylase/hydrolase 7
AT2G47550	0.97009				Plant invertase/pectin methylesterase inhibitor superfamily
AT1G05010	0.96983				Encodes 1-aminocyclopropane-1-carboxylate oxidase
AT3G29250	0.9691				NAD(P)-binding Rossmann-fold superfamily protein
AT4G38770	0.96868				Encodes one of four proline-rich proteins in Arabidopsis which are predicted to localize to the cell wall. Transcripts are most abundant in aerial organs of the plant.
AT1G30900	0.96837				VACUOLAR SORTING RECEPTOR 6
AT5G15890	0.96782				Encodes a member of the TBL (TRICHOME BIREFRINGENCE-LIKE) gene family containing a plant-specific DUF231 (domain of unknown function) domain. TBL gene family has 46 members, two of which (TBR/AT5G06700 and TBL3/AT5G01360) have been shown to be involved in the synthesis and deposition of secondary wall cellulose, presumably by influencing the esterification state of pectic polymers. A nomenclature…
AT2G20800	0.96671				NAD(P)H dehydrogenase B4
AT4G01700	0.96661		DOWN		Chitinase family protein
AT1G72610	0.96624				germin-like protein (GLP1)
AT3G01220	0.96605				Encodes a homeodomain leucine zipper class I (HD-Zip I) protein. Expressed during seed germination in the micropylar endosperm and in the root cap, and increases ABA sensitivity and seed dormancy when mutated.
AT2G05380	0.96484				glycine-rich protein 3 short isoform (GRP3S) mRNA, complete
AT1G66200	0.96418				encodes a cytosolic glutamate synthetase, this enzyme has low affinity with substrate ammonium
AT1G24020	0.96363				MLP-like protein 423
AT5G23210	0.9625		DOWN		serine carboxypeptidase-like 34
AT2G43610	0.96228				Chitinase family protein
AT2G47460	0.96203				MYB12 belongs to subgroup 7 of the R2R3-MYB family. It strongly activates the promoters of chalcone synthase (CHS)	flavanone 3-hydroxylase (F3H)	flavonol synthase (FLS) and - to a lesser extent - chalcone flavanone isomerase (CHI)	but cannot activate the promoters of flavonoid-3'hydroxylase (F3'H) and dihydroflavonol 4-reductase (DF). The activation requires a functional MYB recognition element (MRE). Results from the myb12-1f allele indicate that an activation domain might be present in the C-terminus. Overexpression or knock-out plants do not show any obvious phenotype under greenhouse conditions. Young myb12-ko seedling…	while seedlings as well as leaves of MYB12-OX plants displayed an increased flavonoid content. They did not show any significant difference in anthocyanin content. Expression of CHS and FLS shows a clear correlation to MYB12 expression levels. CHI and F3H show increased transcript levels in the MYB12-OX lines	but no differences in the knock-out. Even in the absence of functional MYB12	flavonol biosynthesis is not completely absent	suggesting functional redundancy. " The redundant factors are MYB11 and MYB111 although MYB12 is primarily required for flavonol biosynthesis in roots."
AT1G65060	0.96175				encodes an isoform of 4-coumarate:CoA ligase (4CL), which is involved in the last step of the general phenylpropanoid pathway. mRNA levels are not induced in response to wounding or to fungal infection by P. parasitica. mRNA is expressed in flowers, to a lesser degree in mature leaves and siliques and marginally in seedling roots and bolting stems of mature plants. The catalytic efficiency was in…
AT1G13110	0.96174				member of CYP71B
AT4G26200	0.9617				Member of a family of proteins in Arabidopsis that encode 1-Amino-cyclopropane-1-carboxylate synthase, an enzyme involved in ethylene biosynthesis. Not expressed in response to IAA.
AT2G21045	0.96028				Rhodanese/Cell cycle control phosphatase superfamily protein
AT1G01750	0.96011				actin depolymerizing factor 11
AT5G40510	0.95948				Sucrase/ferredoxin-like family protein
AT4G34050	0.95847				S-adenosyl-L-methionine-dependent methyltransferases superfamily protein
AT3G23190	0.95774				HR-like lesion-inducing protein-related
AT3G27200	0.95535				Cupredoxin superfamily protein
AT3G19010	0.95422				2-oxoglutarate (2OG) and Fe(II)-dependent oxygenase superfamily protein
AT4G35380	0.95371				SEC7-like guanine nucleotide exchange family protein
AT2G32030	0.95354				Acyl-CoA N-acyltransferases (NAT) superfamily protein
AT1G13950	0.95139				Encodes eukaryotic translation initiation factor 5A (EIF-5A).In mammalian cells it functions as a shuttle protein that translocates mRNA from the nucleus to cytoplasmic ribosomes. Overexpression results in an increase in both primary and secondary xylem formation. In RNAi suppressed lines, xylem formation is reduced.
AT1G30380	0.9509				Encodes subunit K of photosystem I reaction center.
AT1G52100	0.9508				Mannose-binding lectin superfamily protein
AT1G59940	0.95058				Type A response regulator highly similar to bacterial two-component response regulators. Rapidly induced by cytokinin. Involved in red-light signaling. Acts redundantly with ARR3 in the control of circadian period in a cytokinin-independent manner.
AT1G23480	0.95012				encodes a gene similar to cellulose synthase
AT5G22310	0.94967				unknown protein; BEST Arabidopsis thaliana protein match is: unknown protein (TAIR:AT3G11590.1); Has 30201 Blast hits to 17322 proteins in 780 species: Archae - 12; Bacteria - 1396; Metazoa - 17338; Fungi - 3422; Plants - 5037; Viruses - 0; Other Eukaryotes - 2996 (source: NCBI BLink).
AT2G29440	0.94965				Encodes glutathione transferase belonging to the tau class of GSTs. Naming convention according to Wagner et al. (2002).
AT4G28085	0.94862				unknown protein; Has 30201 Blast hits to 17322 proteins in 780 species: Archae - 12; Bacteria - 1396; Metazoa - 17338; Fungi - 3422; Plants - 5037; Viruses - 0; Other Eukaryotes - 2996 (source: NCBI BLink).
AT1G56430	0.94826				Encodes a protein with nicotianamine synthase activity.
AT5G13930	0.94787				Encodes chalcone synthase (CHS), a key enzyme involved in the biosynthesis of flavonoids. Required for the accumulation of purple anthocyanins in leaves and stems. Also involved in the regulation of auxin transport and the modulation of root gravitropism.
AT3G47780	0.94761				member of ATH subfamily
AT1G20850	0.94724				xylem cysteine peptidase 2
AT1G43910	0.94715				P-loop containing nucleoside triphosphate hydrolases superfamily protein
AT3G61630	0.9471				CRF6 encodes one of the six cytokinin response factors. CRF5 belongs to the AP2/ERF superfamily of the transcriptional factors. CRF proteins rapidly relocalize to the nucleus in response to cytokinin. Analysis of loos-of-function mutants revealed that the CRFs function redundantly to regulate the development of embryos, cotyledons and leaves.
AT5G09570	0.94702				Cox19-like CHCH family protein
