# Supplementary material for: Aquaporins influence seed dormancy and germination in response to stress
Source: Plant Cell Environ. 2019 May 9;42(8):2325–39. doi: 10.1111/pce.13561 (PMC6767449; doi:10.1111/pce.13561)
Supplement: Supplementary file 6 — Data S3. Heat maps of aquaporin expression during dormancy cycling. [file PCE-42-2325-s006.xlsx]

## Sheet: Aquaporin heat maps
Supplemental data S2. Expression heat maps of aquaporin gene transcript levels during dormancy cycling. Identifiers of dormant states used in heat maps are described below. Data comparisons are from the transcriptome analysis presented in Cadman et al., (2006) and Finch-Savage et al., (2007). Aquaporin classes are plasma membrane intrinsic proteins (PIP), tonoplast intrinsic proteins (TIP), and t…
Abbreviation		Treatment
PDD		Primary dormant: seeds dry (will not complete germinate when imbibed in Light or dark).
DDL		Primary dormant seeds, dry after-ripened: seeds dry (will germinate when imbibed in the light).
PD24h		Primary dormant seeds imbibed for 24 h (will not complete germination).
PD48h		Primary dormant: seeds imbibed for 48 h in the dark (will not complete germination).
PD30d		Primary dormant: seeds imbibed for 30 days in the dark (will not complete germination).
SD1		Secondary dormant: DL seeds imbibed in the dark for a further 24 days (sensitive to nitrate).
SD2		Secondary dormant: SD1 seeds imbibed at 3_x0001_C in the dark for 20 days (insensitive to nitrate).
PDN		Primary dormant seeds after-ripened for 91 days and then imbibed for 24 h on a 10 mM KNO3. solution (will not complete germination unless exposed to light).
PDC		Primary dormant seeds after-ripened for 117 days and then imbibed for 4 days at 3_x0002_C (will not complete germination unless exposed to light).
PDL		Primary dormant seeds after-ripened for 91 days and then imbibed for 24 h in the light (will not complete germination).
DL		Dry after-ripened seeds imbibed for 24 h (will germinate if placed in the light).
PDLN		Primary dormant seeds after-ripened for 91 days and then imbibed in white light for 24 h on a solution 10 mM KNO3 (will complete germination).
LIG		Dry after-ripened seeds imbibed for 20 h in the dark and then 4 h in red light (will complete germination).
Aquaporin		PDD	DDL	PD24h	PD48h	PD30d	SD1	SD2	PDC	PDL	DL	PDN	PDLN	LIG
At3g61430	PIP1;1	48.16	54.76	53.35	34.22	35.35	39.26	25.29	16.73	20.95	45.07	14.31	30.27	52.91
At2g45960	PIP1;2	901.16	1115.92	421.67	359.47	298.26	407.27	243.62	528.12	781.57	451.75	526.75	756.2	470.29
At1g01620	PIP1;3	16.5	31.7	15.27	14.37	11.17	20.02	42.02	55.16	54.08	302.97	26.09	95.7	98.51
At4g00430	PIP1;4	119.27	89.57	121.37	108.27	161.72	224.15	391.89	382.64	222.99	349.6	122.62	318.55	241.33
At4g23400	PIP1;5	120.75	142.15	353.12	344.75	319.81	266.38	139.16	113.4	173.21	131.65	235.25	97.3	139.66
At3g53420	PIP2;1	66.69	82.4	123.07	166.8	125.81	85.12	59.67	125.65	100.1	6.45	41.18	24.09	8.94
At2g37170	PIP2;2	22.75	27.02	20.6	23.47	11.96	25.18	13.72	9.9	8.16	22.69	12.38	9.49	19.65
At2g37180	PIP2;3	22.75	27.02	20.6	23.47	11.96	25.18	13.72	9.9	8.16	22.69	12.38	9.49	19.65
At5g60660	PIP2;4	2.82	21.46	4.5	4.75	2.43	5.09	16.33	11.93	2.72	3.3	6	4.11	3.63
At3g54820	PIP2;5	30.66	48.94	76.42	81.45	12.48	39.98	73.75	28.15	50.02	117.17	58.67	55	115.93
At2g39010	PIP2;6	13.68	12.68	24.7	15.47	6.12	10.51	42.73	13.9	10.18	12.22	10.12	19.75	14.45
At4g35100	PIP2;7	129.63	163.25	338.17	486.92	837.77	1073.69	486.39	461.82	865.34	2068.52	395.97	1976.74	1231.88
At2g16850	PIP2;8	129.63	163.25	338.17	486.92	837.77	1073.69	486.39	461.82	865.34	2068.52	395.97	1976.74	1231.88
At2g36830	TIP1;1	19.61	28.13	31.9	26.82	14.6	29.82	67.89	18.79	16.26	37.52	26.57	26.9	43.04
At3g26520	TIP1;2	6.23	9.28	2.45	7	1.96	8.95	160.24	33.87	2.69	2.97	4.84	16.76	1.98
At4g01470	TIP1;3	15.5	15.46	37.9	48.92	23.86	47.18	49.87	30.69	28.43	38.82	23.58	38.42	50.42
At3g16240	TIP2;1	4.11	6.02	5.35	5.94	3.85	12.36	25.23	12.45	2.48	5.6	4.83	4.2	8.76
At4g17340	TIP2;2	43.13	33.1	59.45	59.62	19.77	52.5	61.25	35.64	23.13	39.17	32.67	15.89	38.6
At5g47450	TIP2;3	5.12	8.18	15.67	19.12	6.36	22.96	32.12	10.09	6.01	19.05	11.31	14.39	16.14
At1g73190	TIP3;1	6700.98	9307.18	5829.1	6261.35	4933.9	4280.45	3451.63	7196.99	7701.42	1491.6	6068.1	3524.8	2982.05
At1g17810	TIP3;2	5188.11	5927.63	3872.02	4279.7	3628.38	2812.18	3477.12	3616.64	2900.01	649.62	3841.5	809.34	1373.83
At2g25810	TIP4;1	3.42	3.71	16.47	7.87	6.48	11.76	10.28	9.19	4.37	7.17	5.81	11.99	8.65
At3g47440	TIP5;1	1.23	1.65	3.09	2.72	3.36	4.36	4.91	4.2	3.67	2.37	2.21	6.93	3.99
At4g19030	NIP1;1	8.5	9.3	12.55	10.27	6.33	16.03	25.47	9.35	9.39	85.2	22.83	29.31	28.45
At4g18910	NIP1;2	561.97	594.28	477.1	494.52	516.58	626.74	916.09	417.99	430.29	310.6	431.44	408.29	385.59
At2g34390	NIP2;1	13.08	18.64	19.64	33.57	18.45	25.51	33.98	28.88	25.33	21.87	25.32	33.6	24.93
At1g31885	NIP3;1	10.19	19.11	5.85	5.27	1.24	5.65	6.31	47.95	5.82	6.9	14.14	22.41	6.44
At5g37810	NIP4;1	24.9	24.13	29.7	27.97	8.15	20.47	27.58	44.59	15.87	18.92	32.23	24.75	16.62
At5g37820	NIP4;2	24.9	24.13	29.7	27.97	8.15	20.47	27.58	44.59	15.87	18.92	32.23	24.75	16.62
At4g10380	NIP5;1	24.22	21.61	33.72	19.65	9.1	32.93	43.83	63.17	101.45	168.25	52.55	178.5	168.45
At1g80760	NIP6;1	10.36	16.62	13.05	15.87	9.81	30.58	30.97	34.96	11.68	10.92	26.58	7.59	18.92
At3g06100	NIP7;1	9.94	9.14	22.62	24.75	3.06	24.57	36.47	20.74	15.84	26.57	11.79	50.4	29.27
